# Supplementary material for: Dicarbon­yl(η5-cyclo­penta­dien­yl)[2-(phenyl­sulfan­yl)eth­yl]iron(II)
Source: Acta Crystallogr Sect E Struct Rep Online. 2011 Apr 29;67(Pt 5):m644. doi: 10.1107/S160053681101511X (PMC3089356; doi:10.1107/S160053681101511X)
Supplement: Supplementary file 1 [file e-67-0m644-sup1.cif]

##############################################################################
#                                                                            #
# This CIF contains the data in a paper accepted for publication in          #
# Acta Crystallographica Section E. It conforms to the requirements of       #
# Notes for Authors for Acta Crystallographica Section E, and has been       #
# peer reviewed under the auspices of the IUCr Commission on Journals.       #
#                                                                            #
# Full details of the Crystallographic Information File format               #
# are given in the paper "The Crystallographic Information File (CIF):       #
# a New Standard Archive File for Crystallography" by S. R. Hall, F. H.      #
# Allen and I. D. Brown [Acta Cryst. (1991), A47, 655-685].                  #
#                                                                            #
# The current version of the core CIF dictionary is obtainable from          #
# ftp://ftp.iucr.org/pub/cif_core.dic.                                       #
#                                                                            #
# Software is freely available for graphical display of the structure(s)     #
# in this CIF. For information consult the CIF software page                 #
# http://www.iucr.org/resources/cif/software.                                #
#                                                                            #
# This file may be used for bona fide research purposes within the           #
# scientific community so long as proper attribution is given to the journal # 
# article from which it was obtained.                                        #
#                                                                            #
##############################################################################
data_global
_audit_creation_method     'manual editing of form.cif (version 2.0)'
_journal_data_validation_number     ?
_journal_date_recd_electronic     2011-04-11
_journal_date_accepted     2011-04-21
_journal_name_full     'Acta Crystallographica, Section E'
_journal_year     2011
_journal_volume     67
_journal_issue      5
_journal_page_first     m644
_journal_page_last     m644
_journal_paper_category     QM
_journal_coeditor_code     DN2676
_publ_contact_author_name
; Dr Muhammad D. Bala
;
_publ_contact_author_address
; School of Chemistry,
  University of KwaZulu-Natal,
  Westville Campus, Private Bag X54001
  Durban 4000,
  South Africa
;
_publ_contact_author_email     bala@ukzn.ac.za
_publ_contact_author_fax     '+27312603091'
_publ_contact_author_phone     '+27312602616'
_publ_section_title
;
Dicarbonyl(\h^5^-cyclopentadienyl)[2-(phenylsulfanyl)ethyl]iron(II)
;
loop_
    _publ_author_name
    _publ_author_address
    'Mkhize, Dennis S.'
; School of Chemistry,
  University of KwaZulu-Natal,
  Westville Campus, Private Bag X54001
  Durban 4000,
  South Africa
;
    'Nyamori, Vincent O.'
; School of Chemistry,
  University of KwaZulu-Natal,
  Westville Campus, Private Bag X54001
  Durban 4000,
  South Africa
;
    'Bala, Muhammad D.'
; School of Chemistry,
  University of KwaZulu-Natal,
  Westville Campus, Private Bag X54001
  Durban 4000,
  South Africa
;
data_I
_chemical_name_systematic
;
Dicarbonyl(\h^5^-cyclopentadienyl)[2-(phenylsulfanyl)ethyl]iron(II)
;
_chemical_name_common     ?
_chemical_formula_moiety     'C15 H14 Fe O2 S'
_chemical_formula_sum     'C15 H14 Fe O2 S'
_chemical_formula_iupac     '[Fe (C5 H5) (C8 H9 S) (C O)2]'
_chemical_formula_weight     314.17
_chemical_melting_point     ?
_symmetry_cell_setting     orthorhombic
_symmetry_space_group_name_H-M     'P b c a'
_symmetry_space_group_name_Hall     '-P 2ac 2ab'
loop_
    _symmetry_equiv_pos_as_xyz
    'x, y, z'
    '-x+1/2, -y, z+1/2'
    '-x, y+1/2, -z+1/2'
    'x+1/2, -y+1/2, -z'
    '-x, -y, -z'
    'x-1/2, y, -z-1/2'
    'x, -y-1/2, z-1/2'
    '-x-1/2, y-1/2, z'
_cell_length_a     10.3992(5)
_cell_length_b     7.6402(4)
_cell_length_c     35.4173(16)
_cell_angle_alpha     90.00
_cell_angle_beta     90.00
_cell_angle_gamma     90.00
_cell_volume     2814.0(2)
_cell_formula_units_Z     8
_cell_measurement_reflns_used     6363
_cell_measurement_theta_min     2.30
_cell_measurement_theta_max     27.27
_cell_measurement_temperature     173(2)
_exptl_crystal_description     'plate'
_exptl_crystal_colour     'yellow'
_exptl_crystal_size_max     0.57
_exptl_crystal_size_mid     0.27
_exptl_crystal_size_min     0.08
_exptl_crystal_density_diffrn     1.483
_exptl_crystal_density_meas     ?
_exptl_crystal_density_method     'not measured'
_exptl_crystal_F_000     1296
_exptl_absorpt_coefficient_mu     1.213
_exptl_absorpt_correction_type     integration
_exptl_absorpt_process_details     '(SADABS; Bruker, 2009)'
_exptl_absorpt_correction_T_min     0.5447
_exptl_absorpt_correction_T_max     0.9092
_exptl_special_details
;
;
_diffrn_ambient_temperature     173(2)
_diffrn_radiation_type     MoK\a
_diffrn_radiation_wavelength     0.71073
_diffrn_radiation_source     'fine-focus sealed tube'
_diffrn_radiation_monochromator     graphite
_diffrn_measurement_device_type     'Bruker APEXII CCD area-detector'
_diffrn_measurement_method     '\f and \w'
_diffrn_detector_area_resol_mean     ?
_diffrn_reflns_number     20490
_diffrn_reflns_av_R_equivalents     0.0682
_diffrn_reflns_av_sigmaI/netI     0.0405
_diffrn_reflns_theta_min     2.27
_diffrn_reflns_theta_max     26.00
_diffrn_reflns_theta_full     26.00
_diffrn_measured_fraction_theta_max     0.998
_diffrn_measured_fraction_theta_full     0.998
_diffrn_reflns_limit_h_min     -12
_diffrn_reflns_limit_h_max     12
_diffrn_reflns_limit_k_min     -9
_diffrn_reflns_limit_k_max     9
_diffrn_reflns_limit_l_min     -41
_diffrn_reflns_limit_l_max     43
_diffrn_standards_number     ?
_diffrn_standards_interval_count     ?
_diffrn_standards_interval_time     ?
_diffrn_standards_decay_%     ?
_refine_special_details
;
Refinement of <i>F</i>^2^ against ALL reflections. The weighted <i>R</i>-factor
<i>wR</i> and goodness of fit <i>S</i> are based on <i>F</i>^2^, conventional
<i>R</i>-factors <i>R</i> are based on <i>F</i>, with <i>F</i> set to zero for
negative <i>F</i>^2^. The threshold expression of <i>F</i>^2^ >
\s(<i>F</i>^2^) is used only for calculating <i>R</i>-factors(gt) <i>etc</i>.
and is not relevant to the choice of reflections for refinement.
<i>R</i>-factors based on <i>F</i>^2^ are statistically about twice as large
as those based on <i>F</i>, and <i>R</i>- factors based on ALL data will be
even larger.
;
_reflns_number_total     2752
_reflns_number_gt     2339
_reflns_threshold_expression     I>2\s(I)
_refine_ls_structure_factor_coef     Fsqd
_refine_ls_matrix_type     full
_refine_ls_R_factor_all     0.0862
_refine_ls_R_factor_gt     0.0747
_refine_ls_wR_factor_gt     0.1493
_refine_ls_wR_factor_ref     0.1531
_refine_ls_goodness_of_fit_ref     1.262
_refine_ls_restrained_S_all     1.262
_refine_ls_number_reflns     2752
_refine_ls_number_parameters     172
_refine_ls_number_restraints     0
_refine_ls_hydrogen_treatment     constr
_refine_ls_weighting_scheme     calc
_refine_ls_weighting_details
        'calc w=1/[\s^2^(Fo^2^)+(0.0000P)^2^+19.4620P] where P=(Fo^2^+2Fc^2^)/3'
_atom_sites_solution_hydrogens     geom
_atom_sites_solution_primary     direct
_atom_sites_solution_secondary     difmap
_refine_ls_shift/su_max     0.004
_refine_ls_shift/su_mean     0.001
_refine_diff_density_max     0.486
_refine_diff_density_min     -0.754
_refine_ls_extinction_method     none
_refine_ls_extinction_coef     ?
loop_
    _atom_type_symbol
    _atom_type_description
    _atom_type_scat_dispersion_real
    _atom_type_scat_dispersion_imag
    _atom_type_scat_source
    'C' 'C' 0.0033 0.0016
                         'International Tables Vol C Tables 4.2.6.8 and 6.1.1.4'
    'H' 'H' 0.0000 0.0000
                         'International Tables Vol C Tables 4.2.6.8 and 6.1.1.4'
    'Fe' 'Fe' 0.3463 0.8444
                         'International Tables Vol C Tables 4.2.6.8 and 6.1.1.4'
    'O' 'O' 0.0106 0.0060
                         'International Tables Vol C Tables 4.2.6.8 and 6.1.1.4'
    'S' 'S' 0.1246 0.1234
                         'International Tables Vol C Tables 4.2.6.8 and 6.1.1.4'
_computing_data_collection     'APEX2 (Bruker, 2009)'
_computing_cell_refinement     'APEX2 (Bruker, 2009)'
_computing_data_reduction     'APEX2 (Bruker, 2009)'
_computing_structure_solution     'SHELXS97 (Sheldrick, 2008)'
_computing_structure_refinement     'SHELXL97 (Sheldrick, 2008)'
_computing_molecular_graphics     'ORTEP-3 (Farrugia, 1997)'
_computing_publication_material     'SHELXTL (Bruker, 2009)'
loop_
    _atom_site_type_symbol
    _atom_site_label
    _atom_site_fract_x
    _atom_site_fract_y
    _atom_site_fract_z
    _atom_site_U_iso_or_equiv
    _atom_site_adp_type
    _atom_site_calc_flag
    _atom_site_refinement_flags
    _atom_site_occupancy
    _atom_site_symmetry_multiplicity
    _atom_site_disorder_assembly
    _atom_site_disorder_group
    C C1 0.5039(8) 0.7838(8) 0.40483(18) 0.0425(17) Uani d . 1 1 . .
    H H1 0.4331 0.8509 0.3961 0.051 Uiso d R 1 1 . .
    C C2 0.5565(8) 0.7851(9) 0.44168(19) 0.0459(19) Uani d . 1 1 . .
    H H2 0.5266 0.8551 0.4620 0.055 Uiso d R 1 1 . .
    C C3 0.6571(7) 0.6697(10) 0.4435(2) 0.0461(18) Uani d . 1 1 . .
    H H3 0.7090 0.6465 0.4650 0.055 Uiso d R 1 1 . .
    C C4 0.6699(7) 0.5910(9) 0.4073(2) 0.0430(17) Uani d . 1 1 . .
    H H4 0.7308 0.5040 0.4004 0.052 Uiso d R 1 1 . .
    C C5 0.5767(7) 0.6644(7) 0.38373(17) 0.0348(15) Uani d . 1 1 . .
    H H5 0.5648 0.6379 0.3578 0.042 Uiso d R 1 1 . .
    C C6 0.5240(6) 0.3405(8) 0.45376(15) 0.0279(13) Uani d . 1 1 . .
    C C7 0.3395(7) 0.5626(8) 0.45266(17) 0.0366(15) Uani d . 1 1 . .
    C C8 0.3943(6) 0.3817(8) 0.39055(16) 0.0333(14) Uani d . 1 1 . .
    H H8A 0.3294 0.3098 0.4039 0.040 Uiso calc R 1 1 . .
    H H8B 0.3476 0.4590 0.3728 0.040 Uiso calc R 1 1 . .
    C C9 0.4800(6) 0.2613(8) 0.36798(16) 0.0327(14) Uani d . 1 1 . .
    H H9A 0.5282 0.1825 0.3851 0.039 Uiso calc R 1 1 . .
    H H9B 0.5424 0.3302 0.3530 0.039 Uiso calc R 1 1 . .
    C C10 0.4778(7) -0.0152(8) 0.31408(16) 0.0377(15) Uani d . 1 1 . .
    C C11 0.6121(7) -0.0106(7) 0.31470(16) 0.0357(15) Uani d . 1 1 . .
    H H11 0.6553 0.0756 0.3293 0.043 Uiso calc R 1 1 . .
    C C12 0.6823(7) -0.1315(9) 0.29414(17) 0.0392(16) Uani d . 1 1 . .
    H H12 0.7736 -0.1261 0.2943 0.047 Uiso calc R 1 1 . .
    C C13 0.6207(8) -0.2602(9) 0.27334(18) 0.0471(19) Uani d . 1 1 . .
    H H13 0.6691 -0.3431 0.2593 0.056 Uiso calc R 1 1 . .
    C C14 0.4893(9) -0.2665(10) 0.27328(18) 0.053(2) Uani d . 1 1 . .
    H H14 0.4468 -0.3551 0.2592 0.063 Uiso calc R 1 1 . .
    C C15 0.4172(8) -0.1468(9) 0.29330(17) 0.0453(18) Uani d . 1 1 . .
    H H15 0.3260 -0.1538 0.2930 0.054 Uiso calc R 1 1 . .
    Fe Fe1 0.48739(8) 0.53522(10) 0.42952(2) 0.0264(2) Uani d . 1 1 . .
    O O1 0.5463(4) 0.2142(5) 0.46915(12) 0.0375(11) Uani d . 1 1 . .
    O O2 0.2434(5) 0.5784(7) 0.46790(14) 0.0558(14) Uani d . 1 1 . .
    S S1 0.37701(18) 0.1351(2) 0.33694(5) 0.0407(4) Uani d . 1 1 . .
loop_
    _atom_site_aniso_label
    _atom_site_aniso_U_11
    _atom_site_aniso_U_22
    _atom_site_aniso_U_33
    _atom_site_aniso_U_12
    _atom_site_aniso_U_13
    _atom_site_aniso_U_23
    C1 0.059(5) 0.025(3) 0.043(4) -0.004(3) 0.005(4) 0.014(3)
    C2 0.066(5) 0.035(4) 0.037(4) -0.024(4) 0.015(3) 0.002(3)
    C3 0.043(4) 0.050(4) 0.045(4) -0.022(4) -0.010(3) 0.017(3)
    C4 0.034(4) 0.039(4) 0.055(4) -0.002(3) 0.012(3) 0.018(3)
    C5 0.052(4) 0.025(3) 0.028(3) -0.008(3) 0.008(3) 0.006(2)
    C6 0.026(3) 0.033(3) 0.025(3) 0.003(3) 0.000(2) 0.000(2)
    C7 0.046(4) 0.033(3) 0.031(3) 0.004(3) -0.001(3) 0.003(3)
    C8 0.035(4) 0.032(3) 0.034(3) -0.005(3) -0.003(3) 0.006(3)
    C9 0.041(4) 0.027(3) 0.031(3) -0.006(3) 0.001(3) -0.002(2)
    C10 0.058(5) 0.033(3) 0.022(3) -0.011(3) -0.008(3) 0.006(2)
    C11 0.058(4) 0.020(3) 0.030(3) -0.002(3) -0.004(3) 0.004(2)
    C12 0.049(4) 0.036(3) 0.033(3) 0.002(3) 0.003(3) 0.008(3)
    C13 0.078(6) 0.031(3) 0.033(4) 0.003(4) 0.003(4) 0.001(3)
    C14 0.079(6) 0.047(4) 0.033(3) -0.016(4) -0.002(4) -0.010(3)
    C15 0.061(5) 0.042(4) 0.032(3) -0.014(4) -0.009(3) 0.003(3)
    Fe1 0.0295(5) 0.0238(4) 0.0259(4) -0.0012(4) 0.0019(4) 0.0043(3)
    O1 0.043(3) 0.030(2) 0.040(2) 0.001(2) 0.001(2) 0.007(2)
    O2 0.044(3) 0.063(4) 0.060(3) 0.009(3) 0.016(3) 0.006(3)
    S1 0.0453(11) 0.0401(9) 0.0367(8) -0.0059(8) -0.0100(8) -0.0045(7)
_geom_special_details
;
All e.s.d.'s (except the e.s.d. in the dihedral angle between two l.s. planes)
are estimated using the full covariance matrix. The cell e.s.d.'s are taken
into account individually in the estimation of e.s.d.'s in distances, angles
and torsion angles; correlations between e.s.d.'s in cell parameters are only
used when they are defined by crystal symmetry. An approximate (isotropic)
treatment of cell e.s.d.'s is used for estimating e.s.d.'s involving l.s.
planes.
;
loop_
    _geom_bond_atom_site_label_1
    _geom_bond_atom_site_label_2
    _geom_bond_site_symmetry_2
    _geom_bond_distance
    _geom_bond_publ_flag
    C1 C5 . 1.401(9) ?
    C1 C2 . 1.415(9) ?
    C1 Fe1 . 2.098(6) ?
    C1 H1 . 0.9489 ?
    C2 C3 . 1.370(11) ?
    C2 Fe1 . 2.085(6) ?
    C2 H2 . 0.9490 ?
    C3 C4 . 1.422(10) ?
    C3 Fe1 . 2.101(7) ?
    C3 H3 . 0.9500 ?
    C4 C5 . 1.396(9) ?
    C4 Fe1 . 2.098(7) ?
    C4 H4 . 0.9501 ?
    C5 Fe1 . 2.114(6) ?
    C5 H5 . 0.9485 ?
    C6 O1 . 1.132(7) ?
    C6 Fe1 . 1.759(6) ?
    C7 O2 . 1.142(8) ?
    C7 Fe1 . 1.755(7) ?
    C8 C9 . 1.510(8) ?
    C8 Fe1 . 2.054(6) ?
    C8 H8A . 0.9900 ?
    C8 H8B . 0.9900 ?
    C9 S1 . 1.812(6) ?
    C9 H9A . 0.9900 ?
    C9 H9B . 0.9900 ?
    C10 C15 . 1.396(9) ?
    C10 C11 . 1.397(10) ?
    C10 S1 . 1.753(7) ?
    C11 C12 . 1.384(9) ?
    C11 H11 . 0.9500 ?
    C12 C13 . 1.386(9) ?
    C12 H12 . 0.9500 ?
    C13 C14 . 1.367(11) ?
    C13 H13 . 0.9500 ?
    C14 C15 . 1.379(10) ?
    C14 H14 . 0.9500 ?
    C15 H15 . 0.9500 ?
loop_
    _geom_angle_atom_site_label_1
    _geom_angle_atom_site_label_2
    _geom_angle_atom_site_label_3
    _geom_angle_site_symmetry_1
    _geom_angle_site_symmetry_3
    _geom_angle
    _geom_angle_publ_flag
    C5 C1 C2 . . 106.7(6) ?
    C5 C1 Fe1 . . 71.2(3) ?
    C2 C1 Fe1 . . 69.7(4) ?
    C5 C1 H1 . . 126.7 ?
    C2 C1 H1 . . 126.6 ?
    Fe1 C1 H1 . . 124.1 ?
    C3 C2 C1 . . 109.5(7) ?
    C3 C2 Fe1 . . 71.5(4) ?
    C1 C2 Fe1 . . 70.7(4) ?
    C3 C2 H2 . . 125.3 ?
    C1 C2 H2 . . 125.2 ?
    Fe1 C2 H2 . . 124.0 ?
    C2 C3 C4 . . 107.5(6) ?
    C2 C3 Fe1 . . 70.3(4) ?
    C4 C3 Fe1 . . 70.1(4) ?
    C2 C3 H3 . . 126.3 ?
    C4 C3 H3 . . 126.2 ?
    Fe1 C3 H3 . . 125.1 ?
    C5 C4 C3 . . 107.7(6) ?
    C5 C4 Fe1 . . 71.2(4) ?
    C3 C4 Fe1 . . 70.3(4) ?
    C5 C4 H4 . . 126.1 ?
    C3 C4 H4 . . 126.2 ?
    Fe1 C4 H4 . . 123.9 ?
    C4 C5 C1 . . 108.5(6) ?
    C4 C5 Fe1 . . 70.0(3) ?
    C1 C5 Fe1 . . 70.0(3) ?
    C4 C5 H5 . . 125.7 ?
    C1 C5 H5 . . 125.8 ?
    Fe1 C5 H5 . . 125.9 ?
    O1 C6 Fe1 . . 179.2(6) ?
    O2 C7 Fe1 . . 179.2(6) ?
    C9 C8 Fe1 . . 115.2(4) ?
    C9 C8 H8A . . 108.5 ?
    Fe1 C8 H8A . . 108.5 ?
    C9 C8 H8B . . 108.5 ?
    Fe1 C8 H8B . . 108.5 ?
    H8A C8 H8B . . 107.5 ?
    C8 C9 S1 . . 107.3(4) ?
    C8 C9 H9A . . 110.3 ?
    S1 C9 H9A . . 110.3 ?
    C8 C9 H9B . . 110.3 ?
    S1 C9 H9B . . 110.3 ?
    H9A C9 H9B . . 108.5 ?
    C15 C10 C11 . . 118.5(7) ?
    C15 C10 S1 . . 116.4(6) ?
    C11 C10 S1 . . 125.1(5) ?
    C12 C11 C10 . . 120.2(6) ?
    C12 C11 H11 . . 119.9 ?
    C10 C11 H11 . . 119.9 ?
    C11 C12 C13 . . 120.6(7) ?
    C11 C12 H12 . . 119.7 ?
    C13 C12 H12 . . 119.7 ?
    C14 C13 C12 . . 119.2(7) ?
    C14 C13 H13 . . 120.4 ?
    C12 C13 H13 . . 120.4 ?
    C13 C14 C15 . . 121.3(7) ?
    C13 C14 H14 . . 119.4 ?
    C15 C14 H14 . . 119.4 ?
    C14 C15 C10 . . 120.2(7) ?
    C14 C15 H15 . . 119.9 ?
    C10 C15 H15 . . 119.9 ?
    C7 Fe1 C6 . . 93.6(3) ?
    C7 Fe1 C8 . . 88.2(3) ?
    C6 Fe1 C8 . . 87.0(3) ?
    C7 Fe1 C2 . . 95.5(3) ?
    C6 Fe1 C2 . . 126.8(3) ?
    C8 Fe1 C2 . . 145.5(3) ?
    C7 Fe1 C4 . . 160.7(3) ?
    C6 Fe1 C4 . . 99.1(3) ?
    C8 Fe1 C4 . . 106.9(3) ?
    C2 Fe1 C4 . . 65.2(3) ?
    C7 Fe1 C1 . . 99.1(3) ?
    C6 Fe1 C1 . . 162.0(3) ?
    C8 Fe1 C1 . . 106.0(3) ?
    C2 Fe1 C1 . . 39.6(3) ?
    C4 Fe1 C1 . . 65.5(3) ?
    C7 Fe1 C3 . . 124.6(3) ?
    C6 Fe1 C3 . . 96.7(3) ?
    C8 Fe1 C3 . . 146.4(3) ?
    C2 Fe1 C3 . . 38.2(3) ?
    C4 Fe1 C3 . . 39.6(3) ?
    C1 Fe1 C3 . . 65.6(3) ?
    C7 Fe1 C5 . . 133.5(3) ?
    C6 Fe1 C5 . . 132.4(3) ?
    C8 Fe1 C5 . . 87.6(2) ?
    C2 Fe1 C5 . . 65.1(2) ?
    C4 Fe1 C5 . . 38.7(3) ?
    C1 Fe1 C5 . . 38.9(2) ?
    C3 Fe1 C5 . . 65.4(3) ?
    C10 S1 C9 . . 106.0(3) ?
loop_
    _geom_torsion_atom_site_label_1
    _geom_torsion_atom_site_label_2
    _geom_torsion_atom_site_label_3
    _geom_torsion_atom_site_label_4
    _geom_torsion_site_symmetry_1
    _geom_torsion_site_symmetry_2
    _geom_torsion_site_symmetry_3
    _geom_torsion_site_symmetry_4
    _geom_torsion
    _geom_torsion_publ_flag
    C5 C1 C2 C3 . . . . -0.6(7) ?
    Fe1 C1 C2 C3 . . . . 61.4(5) ?
    C5 C1 C2 Fe1 . . . . -62.0(4) ?
    C1 C2 C3 C4 . . . . -0.4(7) ?
    Fe1 C2 C3 C4 . . . . 60.5(4) ?
    C1 C2 C3 Fe1 . . . . -60.8(5) ?
    C2 C3 C4 C5 . . . . 1.2(7) ?
    Fe1 C3 C4 C5 . . . . 61.8(4) ?
    C2 C3 C4 Fe1 . . . . -60.6(5) ?
    C3 C4 C5 C1 . . . . -1.6(7) ?
    Fe1 C4 C5 C1 . . . . 59.6(4) ?
    C3 C4 C5 Fe1 . . . . -61.2(4) ?
    C2 C1 C5 C4 . . . . 1.4(7) ?
    Fe1 C1 C5 C4 . . . . -59.6(4) ?
    C2 C1 C5 Fe1 . . . . 61.0(4) ?
    Fe1 C8 C9 S1 . . . . 178.1(3) ?
    C15 C10 C11 C12 . . . . 1.9(9) ?
    S1 C10 C11 C12 . . . . -177.0(4) ?
    C10 C11 C12 C13 . . . . -1.3(9) ?
    C11 C12 C13 C14 . . . . 0.1(10) ?
    C12 C13 C14 C15 . . . . 0.4(11) ?
    C13 C14 C15 C10 . . . . 0.3(11) ?
    C11 C10 C15 C14 . . . . -1.4(9) ?
    S1 C10 C15 C14 . . . . 177.6(5) ?
    C9 C8 Fe1 C7 . . . . -160.1(5) ?
    C9 C8 Fe1 C6 . . . . -66.4(5) ?
    C9 C8 Fe1 C2 . . . . 102.8(6) ?
    C9 C8 Fe1 C4 . . . . 32.3(5) ?
    C9 C8 Fe1 C1 . . . . 100.9(5) ?
    C9 C8 Fe1 C3 . . . . 31.2(7) ?
    C9 C8 Fe1 C5 . . . . 66.3(4) ?
    C3 C2 Fe1 C7 . . . . 143.1(4) ?
    C1 C2 Fe1 C7 . . . . -97.6(5) ?
    C3 C2 Fe1 C6 . . . . 44.4(5) ?
    C1 C2 Fe1 C6 . . . . 163.7(4) ?
    C3 C2 Fe1 C8 . . . . -122.0(6) ?
    C1 C2 Fe1 C8 . . . . -2.7(8) ?
    C3 C2 Fe1 C4 . . . . -38.3(4) ?
    C1 C2 Fe1 C4 . . . . 81.0(5) ?
    C3 C2 Fe1 C1 . . . . -119.3(6) ?
    C1 C2 Fe1 C3 . . . . 119.3(6) ?
    C3 C2 Fe1 C5 . . . . -81.1(4) ?
    C1 C2 Fe1 C5 . . . . 38.1(4) ?
    C5 C4 Fe1 C7 . . . . -76.5(10) ?
    C3 C4 Fe1 C7 . . . . 41.1(10) ?
    C5 C4 Fe1 C6 . . . . 153.0(4) ?
    C3 C4 Fe1 C6 . . . . -89.5(4) ?
    C5 C4 Fe1 C8 . . . . 63.4(4) ?
    C3 C4 Fe1 C8 . . . . -179.1(4) ?
    C5 C4 Fe1 C2 . . . . -80.6(4) ?
    C3 C4 Fe1 C2 . . . . 37.0(4) ?
    C5 C4 Fe1 C1 . . . . -36.9(4) ?
    C3 C4 Fe1 C1 . . . . 80.7(4) ?
    C5 C4 Fe1 C3 . . . . -117.6(6) ?
    C3 C4 Fe1 C5 . . . . 117.6(6) ?
    C5 C1 Fe1 C7 . . . . -155.6(4) ?
    C2 C1 Fe1 C7 . . . . 87.6(5) ?
    C5 C1 Fe1 C6 . . . . 69.9(9) ?
    C2 C1 Fe1 C6 . . . . -46.9(10) ?
    C5 C1 Fe1 C8 . . . . -64.9(5) ?
    C2 C1 Fe1 C8 . . . . 178.4(4) ?
    C5 C1 Fe1 C2 . . . . 116.7(6) ?
    C5 C1 Fe1 C4 . . . . 36.8(4) ?
    C2 C1 Fe1 C4 . . . . -80.0(5) ?
    C5 C1 Fe1 C3 . . . . 80.4(5) ?
    C2 C1 Fe1 C3 . . . . -36.3(4) ?
    C2 C1 Fe1 C5 . . . . -116.7(6) ?
    C2 C3 Fe1 C7 . . . . -46.6(5) ?
    C4 C3 Fe1 C7 . . . . -164.7(4) ?
    C2 C3 Fe1 C6 . . . . -145.7(4) ?
    C4 C3 Fe1 C6 . . . . 96.2(4) ?
    C2 C3 Fe1 C8 . . . . 119.7(5) ?
    C4 C3 Fe1 C8 . . . . 1.6(7) ?
    C4 C3 Fe1 C2 . . . . -118.1(6) ?
    C2 C3 Fe1 C4 . . . . 118.1(6) ?
    C2 C3 Fe1 C1 . . . . 37.6(4) ?
    C4 C3 Fe1 C1 . . . . -80.5(4) ?
    C2 C3 Fe1 C5 . . . . 80.5(4) ?
    C4 C3 Fe1 C5 . . . . -37.6(4) ?
    C4 C5 Fe1 C7 . . . . 153.7(5) ?
    C1 C5 Fe1 C7 . . . . 34.2(6) ?
    C4 C5 Fe1 C6 . . . . -37.4(5) ?
    C1 C5 Fe1 C6 . . . . -156.9(4) ?
    C4 C5 Fe1 C8 . . . . -121.1(4) ?
    C1 C5 Fe1 C8 . . . . 119.4(4) ?
    C4 C5 Fe1 C2 . . . . 80.7(5) ?
    C1 C5 Fe1 C2 . . . . -38.8(4) ?
    C1 C5 Fe1 C4 . . . . -119.5(6) ?
    C4 C5 Fe1 C1 . . . . 119.5(6) ?
    C4 C5 Fe1 C3 . . . . 38.4(4) ?
    C1 C5 Fe1 C3 . . . . -81.0(5) ?
    C15 C10 S1 C9 . . . . 169.7(5) ?
    C11 C10 S1 C9 . . . . -11.5(6) ?
    C8 C9 S1 C10 . . . . -175.3(4) ?
