# Supplementary material for: Dicarbon­yl(η5-cyclo­penta­dien­yl)[2-(phenyl­sulfan­yl)eth­yl]iron(II)
Source: Acta Crystallogr Sect E Struct Rep Online. 2011 Apr 29;67(Pt 5):m644. doi: 10.1107/S160053681101511X (PMC3089356; doi:10.1107/S160053681101511X)
Supplement: Supplementary file 2 [file e-67-0m644-Isup2.hkl]

#
# h,k,l, Fc-squared, Fo-squared, sigma(Fo-squared) and status flag
#
data_I
_shelx_title ' 11m_kznd_ikhile3b_0a in Pbca'
_shelx_refln_list_code          4
_shelx_F_calc_maximum      382.80
_exptl_crystal_F_000      1296.00
_reflns_d_resolution_high  0.8107
 
loop_
 _symmetry_equiv_pos_as_xyz
 'x, y, z'
 '-x+1/2, -y, z+1/2'
 '-x, y+1/2, -z+1/2'
 'x+1/2, -y+1/2, -z'
 '-x, -y, -z'
 'x-1/2, y, -z-1/2'
 'x, -y-1/2, z-1/2'
 '-x-1/2, y-1/2, z'
 
_cell_length_a    10.3992
_cell_length_b     7.6402
_cell_length_c    35.4173
_cell_angle_alpha  90.000
_cell_angle_beta   90.000
_cell_angle_gamma  90.000
 
_shelx_F_squared_multiplier     1.000
 
loop_
 _refln_index_h
 _refln_index_k
 _refln_index_l
 _refln_F_squared_calc
 _refln_F_squared_meas
 _refln_F_squared_sigma
 _refln_observed_status
   2   0   0   146533.45   137705.67  13034.18 o
   4   0   0    10775.99     9746.61   1043.19 o
   6   0   0    18081.78    16486.61   1110.20 o
   8   0   0    13083.95    12572.10    796.37 o
  10   0   0     1229.68     1129.94    121.37 o
  12   0   0      476.48      425.51    131.60 o
   2   1   0    33344.53    34131.16    889.97 o
   4   1   0     3808.54     4042.17    170.58 o
   6   1   0     7195.20     7152.10    388.83 o
   8   1   0      548.61      641.58     59.75 o
  10   1   0        0.11       59.22     60.31 o
  12   1   0       17.07      200.56     83.95 o
   0   2   0       33.94      109.43     56.66 o
   2   2   0     1053.65     1039.14     40.11 o
   4   2   0     6511.54     6473.46     98.53 o
   6   2   0     4483.63     4305.58    131.38 o
   8   2   0     3744.70     4745.36    178.52 o
  10   2   0     1322.71     1266.30    117.61 o
  12   2   0      672.43      498.01     95.67 o
   2   3   0      806.45     1107.75     75.32 o
   4   3   0     1321.08     1844.48     50.51 o
   6   3   0     1466.29     2092.01     49.15 o
   8   3   0     1480.78     1797.11     52.60 o
  10   3   0      305.60      363.91     60.73 o
  12   3   0      159.60      110.42     68.51 o
   0   4   0     1232.49     1176.03     44.08 o
   2   4   0    24966.15    23872.67    302.89 o
   4   4   0    21283.02    19600.64    120.91 o
   6   4   0     4375.68     4588.47     79.59 o
   8   4   0      742.34      769.23     45.14 o
  10   4   0      288.94      333.58     68.02 o
   2   5   0     4187.92     3940.64     74.68 o
   4   5   0       10.69       22.90     17.46 o
   6   5   0        2.19       -5.47     25.16 o
   8   5   0     1157.14     1364.14     54.08 o
  10   5   0      536.96      438.89     71.85 o
   0   6   0     1138.23     1226.90     56.49 o
   2   6   0     1485.04     1440.00     42.34 o
   4   6   0       34.52      291.93     32.21 o
   6   6   0       35.58      108.82     34.63 o
   8   6   0       54.35      133.58     37.83 o
   2   7   0     1107.54     1048.94     41.63 o
   4   7   0      416.30      391.93     40.28 o
   6   7   0      385.84      368.09     45.45 o
   8   7   0      690.27      792.39     63.37 o
   0   8   0      890.26      868.92     70.39 o
   2   8   0        9.40       95.39     27.91 o
   4   8   0     1125.40     1152.50     68.25 o
   6   8   0      164.86      185.74     43.74 o
   2   9   0      374.17      345.13     40.11 o
   1   1   1    30739.44    30352.54    254.53 o
   2   1   1      911.95     1237.26     62.56 o
   3   1   1     8482.76     8588.85    138.19 o
   4   1   1       27.70      143.17     13.30 o
   5   1   1    15354.07    14942.82    235.07 o
   6   1   1      659.05     1267.03     33.11 o
   7   1   1     6283.98     5912.98    217.09 o
   8   1   1      251.62      289.78     36.90 o
   9   1   1      544.64      504.89     41.97 o
  10   1   1       23.46      225.19     36.42 o
  11   1   1     1487.96     1555.69     71.48 o
  12   1   1      216.86      252.10     60.09 o
   0   2   1     5265.06     5140.53    192.59 o
   1   2   1      475.72      478.40     19.99 o
   2   2   1      101.39      138.96     10.08 o
   3   2   1      768.58      799.52     17.16 o
   4   2   1     1178.67     1272.50     29.06 o
   5   2   1      896.32     1055.49     21.83 o
   6   2   1      321.42      515.85     21.71 o
   7   2   1        2.62      204.26     20.14 o
   8   2   1     1601.09     1634.87     49.78 o
   9   2   1     2211.95     2193.91     55.73 o
  10   2   1       19.19       26.63     34.43 o
  11   2   1      639.64      600.47     51.89 o
  12   2   1       29.10       42.83     39.40 o
   1   3   1    11926.33    11848.12    136.09 o
   2   3   1    10318.37     9818.46     92.51 o
   3   3   1     9211.75     8837.79     69.18 o
   4   3   1      856.01      976.37     18.03 o
   5   3   1     4102.96     4327.52     46.83 o
   6   3   1     1480.15     1597.02     30.54 o
   7   3   1     2750.82     2714.98     41.06 o
   8   3   1        0.73       71.83     21.26 o
   9   3   1      969.06      945.69     55.99 o
  10   3   1      451.33      437.55     49.97 o
  11   3   1      115.19      189.20     44.56 o
  12   3   1       27.55        0.50     43.61 o
   0   4   1     1269.18     1331.00     45.28 o
   1   4   1     2486.30     2222.33     27.79 o
   2   4   1      851.90     1312.57    120.86 o
   3   4   1      203.71      242.67     14.10 o
   4   4   1     2867.64     3269.21    102.95 o
   5   4   1     1539.47     1494.44     27.66 o
   6   4   1      909.57     1141.84     27.88 o
   7   4   1      494.06     1389.44     47.80 o
   8   4   1       24.56       99.68     23.93 o
   9   4   1      718.52      884.73     55.29 o
  10   4   1       73.79       63.32     40.07 o
  11   4   1       29.62      -37.82     39.90 o
   1   5   1       31.34      266.60     57.64 o
   2   5   1      419.35      578.80     20.21 o
   3   5   1      339.25      413.94     19.42 o
   4   5   1       89.74      100.81     14.83 o
   5   5   1      451.27      476.29     35.11 o
   6   5   1       68.13       82.67     20.24 o
   7   5   1      668.66     1079.39     48.17 o
   8   5   1        5.49       93.38     24.39 o
   9   5   1      608.16      897.39     58.26 o
  10   5   1      124.60      168.68     45.22 o
   0   6   1      297.86      538.94     33.73 o
   1   6   1       14.89       77.83     14.34 o
   2   6   1      435.50      585.34     24.58 o
   3   6   1       25.39       94.01     15.21 o
   4   6   1     1677.85     1644.01     34.23 o
   5   6   1      419.08      476.48     38.52 o
   6   6   1      383.61      432.90     31.27 o
   7   6   1      497.31      576.05     36.09 o
   8   6   1       20.94       -6.21     24.76 o
   9   6   1      105.59       92.41     30.39 o
   1   7   1      154.43      437.51     32.56 o
   2   7   1      510.35      610.13     27.64 o
   3   7   1     1377.84     1305.60     37.76 o
   4   7   1      358.71      434.42     29.14 o
   5   7   1      156.08      177.83     31.09 o
   6   7   1        3.35       31.16     24.15 o
   7   7   1      218.60      292.32     33.18 o
   8   7   1       47.39       99.72     30.76 o
   0   8   1      428.44      592.65     58.24 o
   1   8   1       49.30      199.13     22.55 o
   2   8   1      462.44      511.20     29.29 o
   3   8   1      306.49      385.20     30.63 o
   4   8   1      179.89      302.91     35.02 o
   5   8   1       96.84      135.33     32.85 o
   6   8   1      165.87      231.33     33.72 o
   1   9   1     1606.87     1471.35     39.58 o
   2   9   1       61.53       80.51     21.34 o
   3   9   1      431.65      665.28     44.49 o
   1   0   2      449.89      595.50     17.18 o
   2   0   2     6930.36     6854.88    147.58 o
   3   0   2     2387.11     2096.47    140.15 o
   4   0   2    36387.03    32376.98   2045.17 o
   5   0   2       48.34       86.41     14.48 o
   6   0   2     3936.90     3497.52    157.63 o
   7   0   2      465.48      541.96     38.77 o
   8   0   2      353.79      405.04     61.52 o
   9   0   2     3793.54     2974.98    276.36 o
  10   0   2       93.13       10.81     58.95 o
  11   0   2     2833.74     2626.68    120.65 o
  12   0   2      641.02      746.60    105.36 o
   1   1   2     1682.52     1747.56     23.64 o
   2   1   2     2298.44     2377.67     50.01 o
   3   1   2      450.65      731.36     36.44 o
   4   1   2      152.48      198.77     24.93 o
   5   1   2     2275.05     2517.99     68.10 o
   6   1   2        8.49       18.93     13.75 o
   7   1   2      106.77      205.07     20.95 o
   8   1   2      408.28      508.81     40.41 o
   9   1   2      515.72      511.86     42.70 o
  10   1   2      598.19      403.93     40.73 o
  11   1   2      473.90      553.39     63.52 o
  12   1   2      152.47      184.21     56.73 o
   0   2   2     7033.80     7423.27    161.56 o
   1   2   2      735.40      737.26     18.27 o
   2   2   2       38.11       51.35      9.05 o
   3   2   2     2090.46     2168.97     33.18 o
   4   2   2     3506.79     3508.15     38.46 o
   5   2   2     3845.56     4086.85     45.80 o
   6   2   2     2959.00     2994.12     38.46 o
   7   2   2     2189.90     2255.60     35.54 o
   8   2   2     2670.43     2677.30     61.15 o
   9   2   2     1029.44     1311.14     47.41 o
  10   2   2      646.90      630.16     48.74 o
  11   2   2      246.08      357.93     45.28 o
  12   2   2      404.39      543.22     57.23 o
   1   3   2     2850.75     2794.63     43.01 o
   2   3   2      111.92      335.20     38.78 o
   3   3   2     4412.09     4112.18     56.63 o
   4   3   2        3.11       -0.70      7.99 o
   5   3   2     8707.77     8553.12     85.64 o
   6   3   2       19.94      552.34     24.06 o
   7   3   2      737.80      860.12     27.33 o
   8   3   2      522.40      898.13     70.90 o
   9   3   2       80.41      171.16     37.47 o
  10   3   2      168.43      186.94     41.84 o
  11   3   2      437.61      438.59     48.93 o
  12   3   2      157.13      139.45     47.16 o
   0   4   2     2439.32     2468.77    139.97 o
   1   4   2     1204.91     1068.46     20.60 o
   2   4   2     1705.67     1593.90     32.25 o
   3   4   2     1823.83     1823.39     26.16 o
   4   4   2      209.87      580.61     40.47 o
   5   4   2     1839.41     1821.62     29.69 o
   6   4   2      261.74      510.18     35.84 o
   7   4   2     6512.06     6459.21     63.65 o
   8   4   2       18.63      289.35     26.12 o
   9   4   2      142.21      260.88     38.11 o
  10   4   2      130.81      156.75     43.68 o
  11   4   2        5.31      -38.03     39.50 o
   1   5   2     9699.72     8797.37     59.53 o
   2   5   2      341.15      473.19     20.12 o
   3   5   2     1763.25     1851.73     29.95 o
   4   5   2      347.64      356.93     20.10 o
   5   5   2      972.80     1153.29     34.24 o
   6   5   2      154.32      247.06     25.73 o
   7   5   2     4192.83     4410.61     73.70 o
   8   5   2      265.78      330.69     29.25 o
   9   5   2     1844.11     1802.88     46.77 o
  10   5   2        5.68       25.53     42.62 o
   0   6   2       98.03      174.89     29.89 o
   1   6   2       14.45       53.80     13.54 o
   2   6   2      711.40      879.22     37.00 o
   3   6   2        0.74       11.08     12.59 o
   4   6   2      317.89      493.42     25.93 o
   5   6   2      121.72      212.16     28.54 o
   6   6   2      484.55      566.21     35.84 o
   7   6   2       14.23       44.06     24.67 o
   8   6   2       58.81      181.82     28.87 o
   9   6   2        5.52       57.76     30.25 o
   1   7   2     6040.54     5556.29     59.08 o
   2   7   2        2.49       80.92     16.43 o
   3   7   2     2413.73     2376.04     40.73 o
   4   7   2      192.25      176.43     25.07 o
   5   7   2      590.97      781.45     45.13 o
   6   7   2      376.79      394.02     35.42 o
   7   7   2     1005.96     1140.54     41.87 o
   8   7   2      256.84      313.62     37.78 o
   0   8   2     3021.10     3003.65     82.75 o
   1   8   2       74.71      121.27     20.46 o
   2   8   2      115.78      380.61     26.13 o
   3   8   2      446.50      512.63     33.40 o
   4   8   2       31.05       88.57     26.00 o
   5   8   2        0.79       13.72     28.26 o
   6   8   2      117.32      183.30     32.56 o
   1   9   2      309.93      483.46     30.96 o
   2   9   2      270.47      301.01     28.91 o
   3   9   2     1060.79     1082.49     46.08 o
   1   1   3    29064.85    29427.90    154.91 o
   2   1   3      220.17      313.36     23.81 o
   3   1   3      516.70      545.60     16.30 o
   4   1   3     5605.87     6104.64     84.61 o
   5   1   3       63.73      114.42     13.31 o
   6   1   3     1417.65     1292.42     47.58 o
   7   1   3     3396.91     3323.59    163.23 o
   8   1   3     1726.94     1482.75     81.88 o
   9   1   3      754.69      962.38     58.77 o
  10   1   3     1736.05     1478.93     58.23 o
  11   1   3       30.25      115.68     50.98 o
  12   1   3      879.29      747.33     73.95 o
   0   2   3    25467.41    24953.79    591.64 o
   1   2   3      242.27      311.69     13.14 o
   2   2   3      829.31      804.73     82.55 o
   3   2   3      554.75      620.20     15.09 o
   4   2   3      547.38      482.90     16.03 o
   5   2   3     5405.39     5636.58     53.93 o
   6   2   3     1828.10     1909.45     29.44 o
   7   2   3      329.20      428.54     29.92 o
   8   2   3       13.60      120.12     28.28 o
   9   2   3       30.81       60.59     34.20 o
  10   2   3        2.12       55.61     35.38 o
  11   2   3      158.46      236.08     43.40 o
  12   2   3      477.82      542.32     64.49 o
   1   3   3     1460.70     1722.64     47.16 o
   2   3   3      640.43      807.34     19.49 o
   3   3   3     8876.27     9059.50     58.00 o
   4   3   3        1.74       77.62      9.43 o
   5   3   3      889.47     1098.46     22.10 o
   6   3   3     1282.28     1294.12     29.50 o
   7   3   3      125.38      349.65     26.77 o
   8   3   3     2536.69     2571.54     52.65 o
   9   3   3       25.25      112.38     35.08 o
  10   3   3      469.46      508.39     48.76 o
  11   3   3      108.34      139.74     45.59 o
  12   3   3      452.46      413.84     56.29 o
   0   4   3    20640.88    20004.75    120.04 o
   1   4   3     2102.18     1975.70     26.56 o
   2   4   3     8678.82     8161.10     59.00 o
   3   4   3      141.78      319.53     16.19 o
   4   4   3    11434.57    11003.94     77.80 o
   5   4   3       53.96      321.49     19.56 o
   6   4   3     6392.19     6485.75     89.35 o
   8   4   3     2560.20     2831.40     51.07 o
   9   4   3      497.24      508.71     42.62 o
  10   4   3      625.32      627.54     53.05 o
  11   4   3        1.22      145.40     48.16 o
   1   5   3       88.31      351.77     21.46 o
   2   5   3      173.69      284.49     16.99 o
   3   5   3      188.66      586.54     58.43 o
   4   5   3      157.53      172.12     16.02 o
   5   5   3      195.15      470.58     69.24 o
   6   5   3     1496.99     1600.68     37.46 o
   7   5   3      115.73      366.00     34.60 o
   8   5   3      758.20      848.48     33.69 o
   9   5   3      100.44      280.96     36.42 o
  10   5   3       71.18       44.32     45.29 o
   0   6   3     4124.64     3693.99     63.04 o
   1   6   3      890.30      876.06     24.95 o
   2   6   3     4733.00     4370.78     48.27 o
   3   6   3       80.05      114.74     16.04 o
   4   6   3     2922.70     2775.21     44.38 o
   5   6   3      389.46      482.06     35.70 o
   6   6   3     1516.29     1596.53     43.30 o
   7   6   3        0.03       51.33     23.91 o
   8   6   3     1317.73     1345.00     39.39 o
   9   6   3      216.02      221.49     32.38 o
   1   7   3     2828.10     2841.36     43.78 o
   2   7   3      434.51      477.32     25.58 o
   3   7   3       60.07      229.75     20.46 o
   4   7   3       81.51       72.66     20.75 o
   5   7   3      113.72      155.44     30.30 o
   6   7   3      103.66      135.59     28.99 o
   7   7   3       71.17      180.82     30.69 o
   8   7   3      154.87      164.58     35.96 o
   0   8   3     5549.44     5080.61     87.73 o
   1   8   3      144.62      152.01     21.05 o
   2   8   3     4252.49     3875.71     54.92 o
   3   8   3       28.23       71.81     21.67 o
   4   8   3     1602.08     1633.65     44.75 o
   5   8   3      520.91      571.53     44.53 o
   6   8   3     1017.34     1125.59     49.39 o
   1   9   3       82.29      149.55     23.49 o
   2   9   3       66.38       68.96     22.24 o
   3   9   3       99.99      171.29     33.11 o
   0   0   4     6322.32     6785.87     91.39 o
   1   0   4      110.59      138.55     16.82 o
   2   0   4     8806.28     8882.85     88.05 o
   3   0   4    14884.49    13989.55    528.11 o
   4   0   4     2266.73     2033.35    103.76 o
   5   0   4      188.56      136.42     17.07 o
   6   0   4      812.02      769.13     43.05 o
   7   0   4      118.92       68.87     23.72 o
   8   0   4     1117.77      973.34     85.95 o
   9   0   4      258.24      252.31     67.87 o
  10   0   4      744.37      942.39     97.63 o
  11   0   4      357.84      411.74     85.41 o
  12   0   4        0.35      -31.95     71.37 o
   1   1   4     2356.37     2687.06     32.97 o
   2   1   4    11025.08    11472.68    153.18 o
   3   1   4     1036.76     1055.86     17.66 o
   4   1   4     4978.65     5242.04     69.12 o
   5   1   4        6.09        1.28     10.07 o
   6   1   4      112.91      137.89     13.95 o
   7   1   4     2189.49     2490.39    125.34 o
   8   1   4      122.29      148.72     32.50 o
   9   1   4      197.86      339.98     37.28 o
  10   1   4      146.44      184.19     49.32 o
  11   1   4        0.15       36.77     38.64 o
  12   1   4       40.90       61.89     55.80 o
   0   2   4     2718.70     2939.31     57.57 o
   1   2   4     8358.08     7732.15    567.74 o
   2   2   4     1238.50     1209.18     22.22 o
   3   2   4     7638.95     8148.93    103.25 o
   4   2   4       62.60      235.90     17.08 o
   5   2   4     3905.44     4244.33     39.64 o
   6   2   4      263.20      329.62     19.24 o
   7   2   4     2008.76     1865.81     53.20 o
   8   2   4        0.43      -24.90     24.90 o
   9   2   4     2446.56     2248.31     77.87 o
  10   2   4        8.10      -26.19     32.82 o
  11   2   4      665.83      532.49     48.98 o
  12   2   4        6.40       43.98     48.76 o
   1   3   4    12065.94    11155.00     80.71 o
   2   3   4     3264.54     3480.54     34.31 o
   3   3   4      898.51     1329.89     25.69 o
   4   3   4      638.33      707.15     16.15 o
   5   3   4     2227.00     2451.80     32.25 o
   6   3   4     3715.78     3644.78     46.10 o
   7   3   4     3937.60     3850.51     60.67 o
   8   3   4      404.34      471.37     31.06 o
   9   3   4      410.22      421.76     43.54 o
  10   3   4       50.43       75.31     37.66 o
  11   3   4      108.94      136.85     45.60 o
  12   3   4        5.52       44.17     48.66 o
   0   4   4     1105.93     1710.61     68.85 o
   1   4   4     1752.15     1778.04     25.49 o
   2   4   4        3.89       91.93     12.75 o
   3   4   4     3652.59     3484.62     33.80 o
   4   4   4     6341.74     6205.31     54.66 o
   5   4   4     1031.39      961.02     22.10 o
   6   4   4      778.84     1098.17     30.20 o
   7   4   4      185.52      245.34     24.06 o
   8   4   4       22.44      152.27     23.52 o
   9   4   4      726.25      811.65     48.08 o
  10   4   4        7.66       -1.17     41.05 o
  11   4   4      745.27      499.07     57.92 o
   1   5   4     5898.54     5497.22     47.89 o
   2   5   4     1549.74     1456.09     26.98 o
   3   5   4     9735.12     8900.17     77.91 o
   4   5   4      417.22      456.30     20.61 o
   5   5   4     7759.63     7399.20     70.30 o
   6   5   4      707.03      780.79     30.80 o
   7   5   4      870.46     1046.23     33.55 o
   8   5   4      271.35      259.03     28.19 o
   9   5   4      166.45      266.73     38.89 o
  10   5   4      126.62      150.49     48.96 o
   0   6   4      523.42     1133.42    153.67 o
   1   6   4      511.93      603.13     24.86 o
   2   6   4        0.97      199.98     24.23 o
   3   6   4       10.86       63.17     14.58 o
   4   6   4       62.58      138.39     19.26 o
   5   6   4       27.97      105.70     25.99 o
   6   6   4      268.33      379.43     32.11 o
   7   6   4       14.48       17.91     26.04 o
   8   6   4       41.64      238.37     32.70 o
   9   6   4      146.89      170.66     30.96 o
   1   7   4     3228.11     3346.51     47.20 o
   2   7   4       48.60       55.02     15.89 o
   3   7   4     2409.83     2316.60     40.42 o
   4   7   4       15.89       11.05     19.67 o
   5   7   4     2443.56     2316.03     58.10 o
   6   7   4        6.25       82.24     27.85 o
   7   7   4     1305.49     1155.98     46.19 o
   8   7   4       63.87       77.55     33.44 o
   0   8   4      208.30      299.50     34.37 o
   1   8   4       40.74       97.39     19.35 o
   2   8   4        4.04      227.60     22.48 o
   3   8   4       42.66       35.50     18.72 o
   4   8   4       47.18      134.28     26.57 o
   5   8   4        7.54      103.93     31.64 o
   6   8   4        1.85      102.96     32.69 o
   1   9   4      787.81      877.56     38.43 o
   2   9   4       32.68       44.52     20.79 o
   3   9   4      895.14     1025.30     53.26 o
   1   1   5    71181.72    73399.51    737.57 o
   2   1   5     5112.46     5275.10     75.31 o
   3   1   5      374.93      377.84     14.26 o
   4   1   5     2920.69     2928.03     45.16 o
   5   1   5     1898.52     1647.72     48.51 o
   6   1   5      274.77      249.24     19.43 o
   7   1   5     2477.78     2254.27     98.57 o
   8   1   5     1923.11     1849.54     57.33 o
   9   1   5     1318.51     1279.36     56.96 o
  10   1   5     1332.02     1659.23     50.31 o
  11   1   5      569.53      443.01     50.89 o
  12   1   5      449.15      477.67     74.20 o
   0   2   5     1291.47     1062.84    126.38 o
   1   2   5    13634.93    13497.69    175.81 o
   2   2   5      448.92      531.74     17.43 o
   3   2   5       24.87       95.21      9.15 o
   4   2   5     8568.61     8563.29     63.46 o
   5   2   5     1720.73     1901.11     26.69 o
   6   2   5     1547.87     1491.34     40.13 o
   7   2   5      630.78      760.30     35.69 o
   8   2   5        7.24       18.92     22.83 o
   9   2   5       76.45      134.80     33.69 o
  10   2   5        3.00      -13.09     33.87 o
  11   2   5       28.10       21.79     40.39 o
  12   2   5      724.22      691.41     99.24 o
   1   3   5     2051.71     2233.75     37.83 o
   2   3   5     1260.23     1205.15     55.73 o
   3   3   5    13032.57    13081.58     78.43 o
   4   3   5      145.71      195.14     11.53 o
   5   3   5     7029.61     6931.47     70.91 o
   6   3   5     2576.48     3034.36     57.43 o
   7   3   5     2596.37     2922.41     46.26 o
   8   3   5     1912.00     1811.96     43.41 o
   9   3   5     1006.02     1012.82     46.93 o
  10   3   5      119.11      142.29     44.10 o
  11   3   5       89.63       77.33     44.84 o
  12   3   5      546.31      496.71     58.95 o
   0   4   5    16424.78    15527.86    127.14 o
   1   4   5      307.15      457.65     16.92 o
   2   4   5     3617.78     3478.78     37.77 o
   3   4   5      349.13      648.58     17.56 o
   4   4   5     4266.11     4152.70     39.80 o
   5   4   5      105.86      109.25     14.02 o
   6   4   5     1631.17     1727.12     36.19 o
   7   4   5      308.52      349.54     27.62 o
   8   4   5     1634.07     1988.67     50.09 o
   9   4   5      211.50      238.41     40.00 o
  10   4   5      282.72      277.66     48.82 o
  11   4   5      301.51      267.20     52.07 o
   1   5   5      473.22      665.78     25.57 o
   2   5   5      144.67      386.05     18.98 o
   3   5   5     2045.83     2243.97     41.40 o
   4   5   5      831.76      879.24     23.82 o
   5   5   5      195.93      614.25     55.72 o
   6   5   5     2147.81     2450.85     53.93 o
   7   5   5       12.90      123.71     24.86 o
   8   5   5      168.66      311.79     28.95 o
   9   5   5        8.66       48.83     32.72 o
  10   5   5        0.44       91.02     46.52 o
   0   6   5    16478.16    14650.79    120.79 o
   1   6   5      805.52      814.84     24.62 o
   2   6   5     5356.56     5166.27     52.20 o
   3   6   5      860.18      792.98     24.07 o
   4   6   5      832.59      996.04     30.39 o
   5   6   5      123.54      157.98     24.53 o
   6   6   5     2238.47     2417.05     50.83 o
   7   6   5      344.74      406.40     34.71 o
   8   6   5     2429.33     2576.13     54.63 o
   9   6   5      316.21      374.50     35.27 o
   1   7   5     1701.76     1626.13     34.74 o
   2   7   5       64.00       74.62     16.73 o
   3   7   5       11.00       83.50     16.56 o
   4   7   5       77.11       97.02     23.30 o
   5   7   5      118.79      181.15     31.23 o
   6   7   5      654.60      760.65     42.93 o
   7   7   5       66.39      128.09     34.69 o
   8   7   5      118.18      201.63     37.19 o
   0   8   5      227.16      465.14     39.91 o
   1   8   5        3.67      170.80     21.84 o
   2   8   5      864.12      954.34     32.78 o
   3   8   5       33.97       92.71     20.62 o
   4   8   5     1125.05     1057.58     42.47 o
   5   8   5       83.30      142.91     33.34 o
   6   8   5      715.97      755.68     50.56 o
   1   9   5       55.94      170.10     23.30 o
   2   9   5        3.23       34.87     20.77 o
   3   9   5      272.78      334.40     37.56 o
   0   0   6    30171.34    32019.65    244.56 o
   1   0   6     1279.16     1272.33     28.31 o
   2   0   6    29069.76    29992.41    447.60 o
   3   0   6     6338.94     6271.86    107.85 o
   4   0   6    27967.82    25649.29    806.51 o
   5   0   6     2068.25     2246.43     70.56 o
   6   0   6    16174.71    13245.93   1318.98 o
   7   0   6      108.53       66.83     23.71 o
   8   0   6      263.87      341.29     66.91 o
   9   0   6       13.69      -50.11     50.11 o
  10   0   6     1272.37     1119.31    109.30 o
  11   0   6      146.53      171.43     74.65 o
   1   1   6    11798.26    11869.13    164.01 o
   2   1   6       78.32      158.42     12.28 o
   3   1   6     3497.98     3713.51     82.42 o
   4   1   6       39.19      151.89     16.74 o
   5   1   6       51.97       66.77     18.00 o
   6   1   6      620.60      586.66     45.01 o
   7   1   6     1165.76     1215.98    106.19 o
   8   1   6        5.06      101.30     27.17 o
   9   1   6      134.81      175.34     33.10 o
  10   1   6     1014.07     1437.02    118.22 o
  11   1   6      124.12      164.08     47.82 o
  12   1   6       89.70      124.26     69.01 o
   0   2   6      987.45      867.48    193.53 o
   1   2   6     6725.73     6422.81     63.47 o
   2   2   6     4528.39     4260.76     37.98 o
   3   2   6      945.64     1035.00     18.72 o
   4   2   6     6961.97     7345.75     85.05 o
   5   2   6     2328.10     2251.69     35.78 o
   6   2   6     4629.11     4282.23    109.58 o
   7   2   6     2645.83     2726.39     79.70 o
   8   2   6     1008.10     1207.60     88.39 o
   9   2   6     1941.63     1945.97     53.30 o
  10   2   6      480.19      494.06     50.83 o
  11   2   6      159.87      182.15     44.34 o
  12   2   6      179.81      391.58     61.55 o
   1   3   6     2368.64     2237.12     92.71 o
   2   3   6     3129.64     3109.50     29.48 o
   3   3   6       23.86       75.25     29.82 o
   4   3   6     2157.62     2128.40     25.32 o
   5   3   6      292.76      415.63     24.67 o
   7   3   6      340.74      361.26     25.59 o
   8   3   6      260.85      233.80     28.91 o
   9   3   6       18.06      114.45     31.83 o
  10   3   6     1190.24     1158.33     55.22 o
  11   3   6      131.59      135.12     46.51 o
  12   3   6      122.59      141.06     48.18 o
   0   4   6    11094.89     9892.06     79.95 o
   1   4   6       27.79       85.17     10.64 o
   2   4   6     4033.86     3707.80     34.62 o
   3   4   6      723.40      743.76     25.83 o
   4   4   6      742.05      739.45     20.40 o
   5   4   6      247.80      226.95     17.24 o
   6   4   6     1251.31     1336.42     35.89 o
   7   4   6      601.13      637.10     32.08 o
   8   4   6     3491.79     3548.91     58.73 o
   9   4   6      132.04       94.02     36.63 o
  10   4   6      413.94      411.44     51.33 o
  11   4   6      288.74      184.59     48.99 o
   1   5   6     4605.30     4313.20     43.11 o
   2   5   6      720.71      725.54     20.48 o
   3   5   6     4861.93     4866.08     46.39 o
   4   5   6      224.31      345.70     22.44 o
   5   5   6     1294.31     1521.31     34.60 o
   6   5   6     2372.78     2827.15     52.53 o
   7   5   6     1258.50     1492.94     40.97 o
   8   5   6      579.72      608.41     34.99 o
   9   5   6      392.40      406.12     41.68 o
  10   5   6       45.85        8.31     64.26 o
   0   6   6      277.29      411.03     42.97 o
   1   6   6      216.86      324.54     20.33 o
   2   6   6       81.32      160.17     16.69 o
   3   6   6      818.54      759.41     24.50 o
   4   6   6     1397.72     1237.57     33.13 o
   5   6   6      362.85      337.98     29.05 o
   6   6   6       16.53      156.29     28.46 o
   7   6   6       19.14       74.21     28.66 o
   8   6   6        5.20      622.87     39.60 o
   9   6   6      129.29      176.79     39.81 o
   1   7   6      120.99      196.19     19.94 o
   2   7   6      108.43      256.44     20.55 o
   3   7   6      353.03      478.04     25.23 o
   4   7   6      109.66      163.43     24.86 o
   5   7   6      740.39      782.20     45.65 o
   6   7   6      307.35      409.85     38.17 o
   7   7   6      424.87      486.49     44.52 o
   8   7   6      335.10      364.49     37.73 o
   0   8   6     1251.43     1266.64     49.32 o
   1   8   6      509.19      497.45     28.01 o
   2   8   6      194.21      349.58     25.21 o
   3   8   6       55.76       36.68     19.15 o
   4   8   6       60.38      137.36     26.98 o
   5   8   6       57.77       96.56     31.82 o
   6   8   6       64.92      161.22     35.82 o
   1   9   6     1262.58     1212.13     35.62 o
   2   9   6      560.28      583.85     34.17 o
   3   9   6      187.06      216.96     34.44 o
   1   1   7    28739.39    29734.13    166.44 o
   2   1   7        1.69       13.15     10.08 o
   3   1   7    10029.90     9645.15     95.09 o
   4   1   7      747.24      785.29     18.92 o
   5   1   7    11659.43    10748.63    319.87 o
   6   1   7      152.48      110.30     19.25 o
   7   1   7    10734.60     9432.80    564.42 o
   8   1   7       89.49       99.82     26.00 o
   9   1   7     2488.58     2514.06    140.21 o
  10   1   7      923.04      962.57     52.25 o
  11   1   7      423.84      456.96     57.75 o
  12   1   7       42.94       65.69     83.58 o
   0   2   7     8041.32     7931.18     75.08 o
   1   2   7     1278.17     1333.99     22.87 o
   2   2   7     2425.83     2593.08     70.20 o
   3   2   7      239.27      320.37     25.91 o
   4   2   7     2174.86     2307.96     34.43 o
   5   2   7     3489.28     3335.31     41.32 o
   6   2   7      347.24      559.28     40.26 o
   7   2   7     2738.56     2572.79     70.90 o
   8   2   7     2234.94     2180.58    122.31 o
   9   2   7       70.83      197.33     36.48 o
  10   2   7        9.60        4.64     37.19 o
  11   2   7      201.95      206.81     44.55 o
  12   2   7      101.91      202.91     55.58 o
   1   3   7    10312.29     9877.74    131.02 o
   2   3   7     3740.69     3654.87     32.15 o
   3   3   7    15460.79    14488.30     80.02 o
   4   3   7      512.03      540.51     15.81 o
   5   3   7     7226.03     6781.17     71.35 o
   6   3   7     3315.83     3187.53     58.31 o
   7   3   7      308.88      384.56     26.44 o
   8   3   7       11.17        7.19     24.20 o
   9   3   7      426.14      470.45     43.61 o
  10   3   7      483.58      449.87     52.26 o
  11   3   7     1021.19      942.88     62.63 o
   0   4   7      186.43      285.32     25.30 o
   1   4   7      432.53      533.09     16.47 o
   2   4   7      291.18      483.85     30.48 o
   3   4   7      529.15      491.02     20.56 o
   4   4   7      308.87      310.30     17.03 o
   5   4   7       36.68       33.98     13.87 o
   6   4   7      406.73      494.30     31.84 o
   7   4   7      282.89      301.40     26.08 o
   8   4   7        0.86      239.42     30.11 o
   9   4   7      733.08      588.67     48.49 o
  10   4   7        0.08       -1.76     41.75 o
  11   4   7      301.77      210.82     48.99 o
   1   5   7      488.26      576.86     20.02 o
   2   5   7     1160.32      938.48     22.43 o
   3   5   7     1386.95     1756.35     29.07 o
   4   5   7     1392.27     1235.61     29.23 o
   5   5   7     1335.78     1663.74     37.79 o
   6   5   7      208.91      329.20     28.43 o
   7   5   7      409.01      435.82     31.76 o
   8   5   7      565.86      687.46     36.41 o
   9   5   7      231.36      234.47     38.92 o
  10   5   7       61.33      117.95     42.56 o
   0   6   7       21.46      114.86     30.04 o
   1   6   7      553.41      843.56     24.35 o
   2   6   7       39.00      184.20     16.98 o
   3   6   7     2025.14     1941.16     33.33 o
   4   6   7     1567.92     1387.02     34.93 o
   5   6   7      523.06      500.87     32.86 o
   6   6   7      391.50      494.82     36.67 o
   7   6   7      470.59      458.35     37.59 o
   8   6   7      323.16      383.89     36.20 o
   9   6   7     1113.43      952.64     69.67 o
   1   7   7       28.33       39.86     14.82 o
   2   7   7     1238.56     1078.25     28.95 o
   3   7   7       55.03      134.22     18.14 o
   4   7   7      102.82      156.91     25.20 o
   5   7   7        0.01       71.89     25.13 o
   6   7   7        0.04       46.27     30.60 o
   7   7   7      125.57      165.61     37.29 o
   8   7   7      262.75      268.97     35.99 o
   0   8   7      424.66      507.63     38.41 o
   1   8   7        1.94       29.79     16.78 o
   2   8   7      537.69      614.44     30.47 o
   3   8   7        2.49       33.40     20.23 o
   4   8   7      382.35      363.12     33.72 o
   5   8   7      123.49      234.58     35.86 o
   6   8   7       34.40       59.33     37.46 o
   1   9   7      442.99      700.35     32.72 o
   2   9   7        0.08       30.25     19.42 o
   3   9   7      294.91      435.36     40.90 o
   0   0   8    93295.08    95274.09    494.60 o
   1   0   8    21939.42    22544.88    220.20 o
   2   0   8    16091.89    16688.48    138.51 o
   3   0   8     6348.20     6543.89     97.03 o
   4   0   8     7057.45     6610.96    125.77 o
   5   0   8    11448.83    10337.85    697.54 o
   6   0   8    13324.71    11817.73    812.46 o
   7   0   8     4516.55     3755.41    301.03 o
   8   0   8     3675.20     3412.53    438.12 o
   9   0   8        4.24      -43.83     52.10 o
  10   0   8      747.98      735.57    108.75 o
  11   0   8      231.67      304.88    131.24 o
  12   0   8      267.17      229.21    132.70 o
   1   1   8    61798.51    63502.22    729.11 o
   2   1   8       36.63       58.20     10.70 o
   3   1   8     1702.67     1793.64     24.02 o
   4   1   8     1634.23     1701.31     44.22 o
   5   1   8      335.59      441.08     27.81 o
   6   1   8      313.22      414.95     45.07 o
   7   1   8     1105.58     1247.25     80.30 o
   8   1   8       29.33       39.65     24.85 o
   9   1   8      299.74      335.72     50.73 o
  10   1   8      140.61      266.09     50.39 o
  11   1   8       15.97       98.04     82.24 o
  12   1   8      219.03      128.04     87.86 o
   0   2   8    47292.89    48321.40    345.71 o
   1   2   8     1400.31     1423.02     23.93 o
   2   2   8    29749.70    30460.63    269.70 o
   3   2   8      443.71      914.98     19.75 o
   4   2   8    13505.14    13422.44    113.68 o
   5   2   8      719.95      857.54     19.66 o
   6   2   8     7722.43     7500.92    101.47 o
   7   2   8       99.46      765.09     37.22 o
   8   2   8     4144.04     4345.42    109.56 o
   9   2   8       65.02      110.98     35.90 o
  10   2   8     1655.13     1546.48     58.14 o
  11   2   8      495.08      395.16     50.51 o
  12   2   8      350.84      304.97     74.27 o
   1   3   8      208.49      391.43     17.61 o
   2   3   8      613.03      708.21     17.36 o
   3   3   8     2286.12     2400.87     31.74 o
   4   3   8      988.63     1032.33     20.72 o
   5   3   8        4.59      507.79     23.82 o
   6   3   8      615.23      672.07     23.45 o
   7   3   8       88.17      192.89     22.55 o
   8   3   8      629.99      738.77     41.47 o
   9   3   8       97.62      217.41     37.39 o
  10   3   8      137.85      211.77     44.98 o
  11   3   8       19.80      108.33     46.07 o
   0   4   8     2684.94     2489.40     67.28 o
   1   4   8     2263.23     2051.52     31.11 o
   2   4   8     5869.38     5586.91     71.37 o
   3   4   8      192.70      265.45     14.52 o
   4   4   8     2117.25     2032.61     33.65 o
   5   4   8      140.55      126.55     15.71 o
   6   4   8      169.55      269.79     21.43 o
   7   4   8       18.90      130.73     24.21 o
   8   4   8      480.84      603.74     37.43 o
   9   4   8      372.98      442.72     45.31 o
  10   4   8      307.94      320.45     51.71 o
  11   4   8       42.64       92.12     47.57 o
   1   5   8      360.34      595.72     21.21 o
   2   5   8      580.12      738.67     21.00 o
   3   5   8     4518.34     4030.55    150.60 o
   4   5   8      121.33      168.21     17.85 o
   5   5   8     2554.37     2378.51     43.95 o
   6   5   8      265.02      363.05     34.48 o
   7   5   8       96.03      218.83     28.07 o
   8   5   8     2029.51     1855.65     45.27 o
   9   5   8       93.98       97.36     35.78 o
  10   5   8      794.69      696.02     54.99 o
   0   6   8     3577.19     3381.16     56.75 o
   1   6   8      352.71      414.03     21.54 o
   2   6   8     1493.73     1540.33     30.31 o
   3   6   8       48.39      176.55     17.21 o
   4   6   8      343.29      543.36     28.04 o
   5   6   8       53.75       83.73     23.58 o
   6   6   8      873.47      812.86     39.98 o
   7   6   8      102.22      154.09     31.08 o
   8   6   8      762.77      685.73     44.39 o
   9   6   8       50.98      188.71     40.34 o
   1   7   8      148.96      226.03     19.30 o
   2   7   8       50.45      126.46     17.64 o
   3   7   8     1421.70     1345.07     33.65 o
   4   7   8      379.43      403.16     31.56 o
   5   7   8      255.96      409.43     37.15 o
   6   7   8      950.87      901.74     48.96 o
   7   7   8        5.61       81.02     34.02 o
   8   7   8      345.41      374.14     41.42 o
   0   8   8       67.20      139.21     28.25 o
   1   8   8      111.15      151.08     20.14 o
   2   8   8      171.32      344.02     24.26 o
   3   8   8      156.24      144.21     24.00 o
   4   8   8      291.68      383.76     35.61 o
   5   8   8       91.48      100.68     35.24 o
   6   8   8      265.21      265.36     64.22 o
   1   9   8      933.78     1034.91     36.71 o
   2   9   8        2.19      105.23     23.40 o
   1   1   9     1465.21     1639.53     67.63 o
   2   1   9      621.27      682.75     18.62 o
   3   1   9    13635.27    13967.97     93.60 o
   4   1   9      642.16      725.06     20.65 o
   5   1   9    15904.48    15175.52    238.18 o
   6   1   9      287.84      255.27     29.48 o
   7   1   9     1971.39     1807.64    159.05 o
   8   1   9      256.41      227.21     30.00 o
   9   1   9        6.49      143.43     35.56 o
  10   1   9     1523.82     1582.69     90.12 o
  11   1   9      702.66      780.75    114.64 o
  12   1   9      471.19      335.95    101.26 o
   0   2   9     6224.93     6832.24     57.10 o
   1   2   9    10969.03    11078.64     89.05 o
   2   2   9     3719.60     3765.27     37.23 o
   3   2   9    16376.07    16741.19    150.04 o
   4   2   9     1077.56     1057.62     18.61 o
   5   2   9       38.80       75.63     12.21 o
   6   2   9     2737.48     2719.27     61.09 o
   7   2   9      688.98     1154.03     35.15 o
   8   2   9       88.66      190.25     33.59 o
   9   2   9      795.92      769.23     64.43 o
  10   2   9      212.87      251.49     45.15 o
  11   2   9      794.02      762.13     76.04 o
  12   2   9       32.29        8.10     62.13 o
   1   3   9     9189.02     8828.15     52.07 o
   2   3   9      245.43      328.32     14.76 o
   3   3   9     1109.95     1375.01     25.40 o
   4   3   9     1859.62     1778.74     25.75 o
   5   3   9       60.75       83.81     13.68 o
   6   3   9      417.15      448.07     23.27 o
   7   3   9     1294.33     1344.06     34.27 o
   8   3   9       97.86      106.27     29.10 o
   9   3   9     1404.88     1257.45     47.45 o
  10   3   9      239.86      250.00     48.45 o
  11   3   9       22.97       83.85     45.04 o
   0   4   9     6927.57     6793.58     63.28 o
   1   4   9      197.18      193.08     12.41 o
   2   4   9     8604.12     8208.91     49.38 o
   3   4   9      562.11      572.74     18.24 o
   4   4   9     1608.11     1618.11     31.15 o
   5   4   9      187.01      271.40     19.07 o
   6   4   9     2244.22     2210.86     42.79 o
   7   4   9      548.00      598.99     31.69 o
   8   4   9       70.45      175.17     28.94 o
   9   4   9      271.49      245.00     38.44 o
  10   4   9      257.68      320.01     51.05 o
  11   4   9       19.41       53.36     46.35 o
   1   5   9      619.79      996.52     85.75 o
   2   5   9       46.61       91.24     13.50 o
   3   5   9        5.35      143.16     20.92 o
   4   5   9       67.53      103.39     19.27 o
   5   5   9       61.37      165.17     22.53 o
   6   5   9       66.45      117.53     22.45 o
   7   5   9      914.31      928.32     34.86 o
   8   5   9       16.88      190.25     29.74 o
   9   5   9      601.92      610.33     46.81 o
  10   5   9        4.48       79.28     42.60 o
   0   6   9     1661.65     1727.80     43.12 o
   1   6   9      109.02       97.03     14.38 o
   2   6   9     1030.94      945.66     24.45 o
   3   6   9      383.27      465.03     21.70 o
   4   6   9      755.58      695.22     55.71 o
   5   6   9      830.98      959.63     38.69 o
   6   6   9      804.56      919.18     42.08 o
   7   6   9     2115.36     1936.29     50.90 o
   8   6   9      584.02      599.80     42.85 o
   9   6   9       51.07       80.90     38.12 o
   1   7   9      153.39      269.77     25.27 o
   2   7   9      457.26      504.19     24.92 o
   3   7   9      390.34      521.50     27.74 o
   4   7   9        0.53       31.90     21.46 o
   5   7   9      603.63      693.43     50.23 o
   6   7   9        0.71       67.82     31.59 o
   7   7   9      230.23      336.36     40.79 o
   8   7   9       80.36       80.52     33.82 o
   0   8   9     1411.49     1361.54     47.87 o
   1   8   9       24.00      107.00     19.29 o
   2   8   9     1830.61     1785.21     37.37 o
   3   8   9      320.40      304.45     28.57 o
   4   8   9     1996.05     1808.14     52.37 o
   5   8   9      153.29      148.94     37.36 o
   6   8   9      540.93      635.50     85.38 o
   1   9   9     1033.41     1102.38     35.01 o
   2   9   9        1.18       35.78     21.87 o
   0   0  10     8039.91     7880.35    146.95 o
   1   0  10       80.58      126.31     18.97 o
   2   0  10     2631.95     2699.49     47.98 o
   3   0  10    14492.77    14461.82    133.14 o
   4   0  10      852.29      886.06     27.05 o
   5   0  10      895.68      718.03     35.37 o
   6   0  10     1499.89     1297.93     82.93 o
   7   0  10     2040.01     1748.67    153.02 o
   8   0  10     1837.15     1808.97    117.05 o
   9   0  10     1969.47     1673.53    142.20 o
  10   0  10      369.95      215.31    118.81 o
  11   0  10     2222.39     1924.30    165.60 o
  12   0  10      107.64       38.38    115.15 o
   1   1  10      641.86      648.40     24.00 o
   2   1  10      857.46     1087.30     21.18 o
   3   1  10    10256.47    10455.74    119.14 o
   4   1  10       60.64       91.33     11.96 o
   5   1  10     5223.95     5292.41    148.26 o
   6   1  10     1174.11     1217.78     51.56 o
   7   1  10       13.26       60.58     21.70 o
   8   1  10      136.82      113.56     29.59 o
   9   1  10      123.18      115.58     34.34 o
  10   1  10       55.57      198.07     59.30 o
  11   1  10       16.17      178.29     89.50 o
  12   1  10      185.99      260.73     96.49 o
   0   2  10      544.40      616.00     23.44 o
   1   2  10     3287.66     3207.94    179.66 o
   2   2  10       38.37      145.81     12.77 o
   3   2  10       37.39       27.19      9.35 o
   4   2  10     1194.85     1349.51     21.44 o
   5   2  10     2182.38     2193.81     40.95 o
   6   2  10      338.90      393.21     33.23 o
   7   2  10     4105.72     3901.15    126.82 o
   8   2  10      173.11      259.03     36.81 o
   9   2  10     1256.39     1264.11     46.69 o
  10   2  10      198.96      275.09     45.91 o
  11   2  10     1074.96     1195.46     82.05 o
  12   2  10      185.91      213.47     70.56 o
   1   3  10     2225.27     2396.66     26.86 o
   2   3  10      892.09      929.63     32.55 o
   3   3  10     2378.21     2274.32     34.65 o
   4   3  10      201.76      257.99     16.21 o
   5   3  10     3443.99     3349.53     37.80 o
   6   3  10      202.39      180.81     19.25 o
   7   3  10     1560.51     1619.71     39.97 o
   8   3  10      442.73      453.64     39.50 o
   9   3  10      861.82      987.69     57.47 o
  10   3  10       97.69      275.60     47.84 o
  11   3  10      437.57      443.43     54.47 o
   0   4  10       22.92       74.28     18.22 o
   1   4  10       33.99       48.33      9.26 o
   2   4  10       41.44      162.01     72.29 o
   3   4  10      110.33      187.14     13.87 o
   4   4  10      245.04      291.96     32.43 o
   5   4  10     1244.89     1148.97     27.22 o
   6   4  10       10.11       80.92     19.52 o
   7   4  10     1128.40     1087.62     37.33 o
   8   4  10      731.86      690.85     39.30 o
   9   4  10      184.24      133.36     34.42 o
  10   4  10       69.06       72.20     39.43 o
  11   4  10        7.98      -36.92     44.76 o
   1   5  10    14955.67    13615.55     70.65 o
   2   5  10     1333.64     1211.65     26.60 o
   3   5  10     4891.84     4742.74     44.83 o
   4   5  10      110.28      115.74     20.01 o
   5   5  10     2010.69     1995.65     41.45 o
   6   5  10      540.33      637.29     34.20 o
   7   5  10     1440.13     1461.42     42.84 o
   8   5  10      155.04      124.78     31.33 o
   9   5  10     1135.24     1303.33     49.03 o
  10   5  10       32.93       78.83     42.48 o
   0   6  10       12.54        8.73     16.49 o
   1   6  10      260.08      351.58     20.05 o
   2   6  10        1.64       58.81     19.78 o
   3   6  10        8.67       16.98     11.89 o
   4   6  10        0.00      273.09     57.09 o
   5   6  10      438.58      445.47     34.84 o
   6   6  10      525.82      632.64     47.32 o
   7   6  10      202.30      316.99     35.59 o
   8   6  10       48.75       77.63     31.75 o
   9   6  10      209.34      159.53     40.73 o
   1   7  10     4510.47     4419.96     50.13 o
   2   7  10       19.70       53.27     15.02 o
   3   7  10     2517.87     2551.16     46.30 o
   4   7  10      257.49      250.30     31.80 o
   5   7  10     1824.38     1877.92     54.06 o
   6   7  10       12.80      115.54     33.53 o
   7   7  10     1876.66     1707.12     56.77 o
   8   7  10        2.01      -22.59     30.72 o
   0   8  10      272.48      477.43     37.71 o
   1   8  10       80.45       94.17     18.87 o
   2   8  10        0.65       88.68     18.17 o
   3   8  10       14.04       44.51     22.07 o
   4   8  10       29.04      154.20     31.14 o
   5   8  10      197.50      183.54     38.23 o
   6   8  10       54.00      112.25     45.80 o
   1   9  10      631.24      769.03     34.67 o
   2   9  10       90.47       98.48     27.68 o
   1   1  11     4148.63     4494.90     53.29 o
   2   1  11     1650.05     1895.91     26.78 o
   3   1  11      138.28      159.10     12.86 o
   4   1  11     2999.07     3043.63     62.96 o
   5   1  11      449.21      566.99     18.18 o
   6   1  11     6920.76     6615.03    266.03 o
   7   1  11      262.08      334.08     36.06 o
   8   1  11     1480.39     1438.13     45.12 o
   9   1  11        8.94       72.23     32.98 o
  10   1  11      376.47      284.68     61.77 o
  11   1  11       13.26       44.78     83.11 o
  12   1  11      365.54      340.73    105.10 o
   0   2  11    31206.96    31439.48    246.78 o
   1   2  11      654.59      669.33     18.60 o
   2   2  11     2352.20     2109.27     44.30 o
   3   2  11      787.81      823.08     19.53 o
   4   2  11     3314.82     3527.42     46.36 o
   5   2  11       48.33      428.08     21.11 o
   6   2  11     3044.24     3062.99     56.80 o
   7   2  11      317.49      607.10     71.90 o
   8   2  11     2396.17     2307.59     54.82 o
   9   2  11       24.26      122.62     33.05 o
  10   2  11     1007.99     1006.18     62.48 o
  11   2  11       35.51       52.08     72.68 o
  12   2  11        7.29       42.33     65.93 o
   1   3  11      631.63      559.27     20.41 o
   2   3  11     4891.11     4669.75     40.75 o
   3   3  11      603.41      597.31     21.09 o
   4   3  11       25.97       74.69     12.37 o
   5   3  11      608.04      700.90     20.75 o
   6   3  11       10.45       94.73     18.12 o
   7   3  11      466.93      526.81     31.68 o
   8   3  11     2050.58     1879.97     55.80 o
   9   3  11      235.35      322.12     41.58 o
  10   3  11     2102.25     2022.37    102.98 o
  11   3  11        8.12       19.14     51.92 o
   0   4  11     7246.51     6041.46    787.18 o
   1   4  11     1982.39     1867.02     27.67 o
   2   4  11    15877.34    15021.39    150.71 o
   3   4  11       13.04       57.16     12.04 o
   4   4  11     5948.54     5688.08     69.45 o
   5   4  11      369.54      376.10     22.84 o
   6   4  11     2034.91     2097.86     38.72 o
   7   4  11        0.63       -8.71     21.39 o
   8   4  11      329.44      379.32     33.40 o
   9   4  11        6.64      -17.49     34.06 o
  10   4  11      587.81      554.30     51.80 o
  11   4  11      175.65      217.52     52.34 o
   1   5  11      667.39      980.77     54.00 o
   2   5  11      853.83      867.85     22.56 o
   3   5  11       17.36       88.88     14.96 o
   4   5  11      164.63      164.03     21.61 o
   5   5  11       69.64      111.82     19.23 o
   6   5  11        1.49      149.08     23.85 o
   7   5  11      269.89      337.43     32.96 o
   8   5  11        2.00       47.86     29.03 o
   9   5  11       80.14      102.40     37.03 o
  10   5  11      177.51      318.22     49.58 o
   0   6  11       32.95       36.97     18.60 o
   1   6  11        1.49        3.63     12.02 o
   2   6  11     3843.25     3645.18    118.84 o
   3   6  11       64.49       61.28     14.80 o
   4   6  11     8360.01     7673.84     83.31 o
   5   6  11       68.67      102.54     25.00 o
   6   6  11     3218.36     3114.43     59.74 o
   7   6  11       66.08      196.16     32.87 o
   8   6  11      863.25      800.19     47.26 o
   9   6  11       84.44       93.98     38.48 o
   1   7  11      107.77      212.75     19.04 o
   2   7  11      701.58      781.03     29.08 o
   3   7  11       41.97       85.29     21.39 o
   4   7  11      316.53      389.96     35.89 o
   5   7  11      192.55      261.40     33.45 o
   6   7  11      413.40      382.58     41.73 o
   7   7  11      139.53      218.80     35.43 o
   0   8  11     5362.66     4948.44     81.99 o
   1   8  11      118.45      115.01     19.74 o
   2   8  11     2215.42     2171.91     42.11 o
   3   8  11        1.54        7.87     21.58 o
   4   8  11     1206.05     1225.76     48.71 o
   5   8  11      102.29       79.30     30.90 o
   1   9  11       27.33       57.67     21.71 o
   2   9  11      321.39      295.22     38.59 o
   0   0  12     3239.91     3639.50    111.50 o
   1   0  12       13.40       30.69     14.85 o
   2   0  12     2440.34     2345.10     51.14 o
   3   0  12     1835.59     1922.51     52.58 o
   4   0  12      214.10      239.65     23.95 o
   5   0  12      320.13      277.58     21.28 o
   6   0  12     3550.39     3495.98    212.41 o
   7   0  12     2834.90     2200.37    251.98 o
   8   0  12     4942.27     3750.29    626.20 o
   9   0  12      920.76      951.55    150.98 o
  10   0  12     1056.15      910.61    161.58 o
  11   0  12      780.94      687.62    156.46 o
  12   0  12       37.54      103.45    120.63 o
   1   1  12     6056.21     6282.77     45.94 o
   2   1  12     2521.04     2562.37     27.51 o
   3   1  12      212.96      316.44     32.48 o
   4   1  12      193.94      481.30     39.64 o
   5   1  12       20.95      311.29     16.43 o
   6   1  12      740.35     1015.34     64.47 o
   7   1  12       20.45      199.97     28.55 o
   8   1  12       24.22        9.35     28.08 o
   9   1  12        6.76       67.29     49.82 o
  10   1  12      205.33      224.89     62.91 o
  11   1  12        2.60       98.83     85.94 o
  12   1  12        0.11       14.56     89.04 o
   0   2  12    16666.54    16508.86    147.09 o
   1   2  12     1821.52     2106.37     31.56 o
   2   2  12    18451.38    18472.90    154.92 o
   3   2  12     1536.90     1673.43     25.74 o
   4   2  12     4912.20     4801.84     44.52 o
   5   2  12      574.70      688.83     26.27 o
   6   2  12     1697.71     1538.21     52.08 o
   7   2  12      135.04      108.58     22.58 o
   8   2  12      179.54      270.44     34.70 o
   9   2  12      285.33      325.98     38.96 o
  10   2  12      274.03      377.00     56.56 o
  11   2  12      299.08      348.33     76.17 o
  12   2  12       49.13      187.94     70.31 o
   1   3  12      332.28      469.04     28.63 o
   2   3  12     1420.04     1655.01     26.25 o
   3   3  12     3861.78     3620.23     50.25 o
   4   3  12      283.09      366.06     17.71 o
   5   3  12     2665.19     2565.63     47.53 o
   6   3  12     1931.92     1875.50     33.85 o
   7   3  12      904.99      870.00     32.94 o
   8   3  12       26.58       30.11     30.17 o
   9   3  12      868.25      979.02     51.54 o
  10   3  12       29.47      458.15     54.16 o
  11   3  12      404.03      389.79     63.82 o
   0   4  12      533.22      708.29     27.43 o
   1   4  12       58.00      124.93     12.62 o
   2   4  12      837.64     1073.74     34.77 o
   3   4  12      153.42      162.59     15.91 o
   4   4  12     4690.98     4604.56     53.42 o
   5   4  12     1030.49     1022.01     28.31 o
   6   4  12      289.88      333.70     24.83 o
   7   4  12      223.76      207.56     26.80 o
   8   4  12       48.70       31.42     33.47 o
   9   4  12      238.87      161.54     39.24 o
  10   4  12      217.15      175.42     42.64 o
  11   4  12      321.19      243.20     63.07 o
   1   5  12     7437.46     7277.97     87.97 o
   2   5  12     1026.51     1162.28     26.36 o
   3   5  12     3269.77     3138.63     41.51 o
   4   5  12      950.83      875.20     30.95 o
   5   5  12     1263.00     1307.55     33.27 o
   6   5  12       23.38       29.25     20.73 o
   7   5  12      887.28     1064.84     41.95 o
   8   5  12      167.37      186.14     32.81 o
   9   5  12      498.51      505.47     45.69 o
  10   5  12     1649.64     1491.10     73.84 o
   0   6  12      352.35      463.30     46.20 o
   1   6  12       80.70       79.72     14.45 o
   2   6  12        8.75       94.85     15.19 o
   3   6  12       58.91      109.91     17.83 o
   4   6  12       39.64      310.68     27.57 o
   5   6  12        1.76       78.04     24.10 o
   6   6  12       80.08      184.14     27.04 o
   7   6  12      895.45      829.17     49.53 o
   8   6  12      625.02      604.11     43.74 o
   9   6  12       35.81       -2.37     36.96 o
   1   7  12     1235.48     1250.44     30.03 o
   2   7  12      146.37      150.06     18.99 o
   3   7  12     1440.89     1378.80     40.73 o
   4   7  12       79.54      134.81     28.63 o
   5   7  12     2520.36     2191.74     58.01 o
   6   7  12        8.18      102.05     33.32 o
   7   7  12     1139.48     1026.96     48.32 o
   0   8  12      183.24      259.34     31.38 o
   1   8  12        0.04       23.08     16.71 o
   2   8  12       29.40      113.40     20.93 o
   3   8  12       32.04       20.09     22.51 o
   4   8  12      357.16      422.64     40.22 o
   5   8  12       24.25       25.75     29.29 o
   1   9  12      428.36      516.40     34.74 o
   1   1  13    14772.50    14919.60    249.01 o
   2   1  13     1568.81     1510.54     26.25 o
   3   1  13    21634.91    21623.96    244.80 o
   4   1  13      283.53      371.80     20.36 o
   5   1  13    13632.85    13339.84    167.51 o
   6   1  13      194.78      364.20     51.75 o
   7   1  13     1777.44     1758.17     53.37 o
   8   1  13      979.03      872.72     88.10 o
   9   1  13     1099.10     1108.03    150.80 o
  10   1  13      341.28      435.19     80.26 o
  11   1  13      662.83      677.23    114.12 o
  12   1  13      209.20      143.41     93.81 o
   0   2  13     5748.01     5952.82     58.00 o
   1   2  13      404.01      564.33     19.76 o
   2   2  13     1244.95     1315.63     24.00 o
   3   2  13    10741.87    11073.62     96.49 o
   4   2  13     1600.27     1504.30     27.47 o
   5   2  13        0.26       37.41     14.31 o
   6   2  13      925.15      890.14     27.77 o
   7   2  13      241.43      228.47     31.21 o
   8   2  13       36.70       24.51     28.16 o
   9   2  13      169.85      133.15     36.88 o
  10   2  13       56.97       55.51     49.61 o
  11   2  13      506.87      547.10     81.48 o
   1   3  13    18684.41    18212.68    133.93 o
   2   3  13        2.48       13.26      9.48 o
   3   3  13     4068.16     3972.27     52.68 o
   4   3  13      494.45      571.23     22.58 o
   5   3  13      892.04      940.85     25.74 o
   6   3  13     1705.85     1755.01     35.74 o
   7   3  13     3486.44     3276.61     56.82 o
   8   3  13      650.42      694.47     46.40 o
   9   3  13     2737.30     2523.29     62.49 o
  10   3  13        7.58       98.48     52.33 o
  11   3  13      125.44      141.51     57.11 o
   0   4  13     4020.76     3856.48     55.10 o
   1   4  13     1288.23     1276.83     32.38 o
   2   4  13     5249.09     4934.00     59.58 o
   3   4  13       18.58       19.36     12.06 o
   4   4  13      768.27      847.24     26.96 o
   5   4  13      147.06      205.38     19.82 o
   6   4  13      267.13      364.23     26.07 o
   7   4  13      623.98      582.72     34.67 o
   8   4  13      151.88      293.13     39.64 o
   9   4  13      353.81      321.87     43.74 o
  10   4  13      108.02      107.07     42.18 o
   1   5  13     6070.26     5902.04     52.75 o
   2   5  13      647.15      779.05     23.36 o
   3   5  13     1057.44     1125.30     29.21 o
   4   5  13      413.12      411.06     26.89 o
   5   5  13       45.52       93.68     19.09 o
   6   5  13      310.13      343.04     28.20 o
   7   5  13      912.00      986.80     38.55 o
   8   5  13        0.40       32.10     29.49 o
   9   5  13      635.42      681.91     54.24 o
  10   5  13       40.34      180.21     45.63 o
   0   6  13     4991.30     4429.81     71.29 o
   1   6  13      298.92      304.29     21.18 o
   2   6  13      803.94      833.05     25.97 o
   3   6  13       32.73      430.66     27.95 o
   4   6  13      119.68      197.36     25.45 o
   5   6  13     2036.30     2019.51     49.47 o
   6   6  13     1424.21     1332.63     40.90 o
   7   6  13     2935.67     2610.81     58.45 o
   8   6  13     1234.44     1243.23     50.11 o
   9   6  13      398.36      320.01     45.25 o
   1   7  13      261.41      364.27     24.64 o
   2   7  13        0.06       -5.00     15.49 o
   3   7  13        3.10       37.07     20.28 o
   4   7  13       31.99       46.96     22.89 o
   5   7  13      162.21      224.20     33.25 o
   6   7  13      156.48      138.58     34.92 o
   7   7  13        1.38       46.81     31.18 o
   0   8  13      532.05      606.60     50.67 o
   1   8  13      133.09      183.13     24.19 o
   2   8  13      334.29      436.81     30.47 o
   3   8  13       97.14      163.12     27.87 o
   4   8  13      521.16      584.70     44.86 o
   5   8  13       48.56       29.11     32.28 o
   0   0  14       92.69       40.83     25.81 o
   1   0  14     2627.19     2625.19     39.54 o
   2   0  14    13730.43    13164.61    280.81 o
   3   0  14     1330.56     1185.02     35.54 o
   4   0  14    10997.76     9516.94    716.85 o
   5   0  14      145.53      161.96     21.89 o
   6   0  14    12089.83    10448.91    988.08 o
   7   0  14     1331.47     1310.35    130.58 o
   8   0  14      987.64      965.08    182.60 o
   9   0  14      183.39      104.18    103.45 o
  10   0  14     1382.98     1140.54    141.11 o
  11   0  14       80.37      -38.38    116.25 o
  12   0  14      487.62      494.97    161.21 o
   1   1  14      449.04      588.80     39.26 o
   2   1  14       32.57       53.14     11.27 o
   3   1  14     6757.27     6857.87     82.12 o
   4   1  14        4.83      143.50     14.90 o
   5   1  14     3624.43     3832.23     76.53 o
   6   1  14      648.53      863.82     28.65 o
   7   1  14      166.37      255.80     42.18 o
   8   1  14      674.51      898.33    117.88 o
   9   1  14      149.46      262.40     50.80 o
  10   1  14       12.59       97.42     84.90 o
  11   1  14      166.03      102.46     87.81 o
  12   1  14       29.05      165.16     94.56 o
   0   2  14     4252.15     4065.13     49.56 o
   1   2  14      348.06      434.97     18.16 o
   2   2  14    17578.13    16419.17    104.01 o
   3   2  14        9.82      358.79     17.04 o
   4   2  14     9681.67     9052.32     82.14 o
   5   2  14      101.81      121.79     16.48 o
   6   2  14     4509.04     4100.05    104.89 o
   7   2  14      454.63      590.29     67.60 o
   8   2  14     1038.32     1025.45     42.71 o
   9   2  14        6.82      106.22     40.67 o
  10   2  14      798.61      835.38     63.20 o
  11   2  14       56.53      137.70     68.47 o
   1   3  14     4752.89     4474.45     41.57 o
   2   3  14     2189.89     2065.58     30.82 o
   3   3  14        3.20       11.04     12.61 o
   4   3  14     2607.75     2409.13     34.86 o
   5   3  14       19.14      240.18     21.17 o
   6   3  14      540.09      619.65     39.77 o
   7   3  14     1527.66     1639.70     45.58 o
   8   3  14      179.30      144.47     33.91 o
   9   3  14      906.30     1066.62     55.29 o
  10   3  14      871.71      739.82     60.21 o
  11   3  14       22.12       33.09     53.72 o
   0   4  14     4809.67     4346.24     58.89 o
   1   4  14     2017.12     1877.02     79.29 o
   2   4  14     3916.62     3629.35     41.05 o
   3   4  14      932.57      824.11     25.57 o
   4   4  14     2051.39     1960.25     37.76 o
   5   4  14      147.49      210.64     20.62 o
   6   4  14      842.48      948.87     30.26 o
   7   4  14       22.08       51.49     22.45 o
   8   4  14     1983.06     1939.37     56.65 o
   9   4  14      569.42      593.58     50.21 o
  10   4  14      483.30      437.38     55.84 o
   1   5  14     1268.87     1251.14     27.62 o
   2   5  14      208.84      289.22     19.06 o
   3   5  14     1187.78     1184.12     32.27 o
   4   5  14       18.18      203.17     23.12 o
   5   5  14      526.62      620.96     29.68 o
   6   5  14     1209.51     1333.91     38.24 o
   7   5  14      152.85      178.91     30.17 o
   8   5  14     1129.48     1045.05     46.13 o
   9   5  14       90.85      107.43     41.51 o
  10   5  14      530.03      387.16     51.49 o
   0   6  14       13.57       47.22     19.74 o
   1   6  14     1090.79      999.20     27.60 o
   2   6  14      118.36      155.80     18.71 o
   3   6  14      627.76      741.54     32.84 o
   4   6  14      299.55      282.49     27.38 o
   5   6  14      414.70      425.55     33.99 o
   6   6  14      147.48      273.39     30.09 o
   7   6  14       98.03      218.41     33.56 o
   8   6  14        8.53       89.59     35.73 o
   1   7  14      510.88      573.65     28.85 o
   2   7  14      144.10      184.94     22.19 o
   3   7  14       26.06       59.99     22.04 o
   4   7  14      264.63      208.56     28.85 o
   5   7  14      147.35      250.69     32.55 o
   6   7  14      440.07      409.49     42.15 o
   7   7  14      108.12      104.79     33.69 o
   0   8  14       16.73       19.55     25.79 o
   1   8  14      184.31      205.41     25.31 o
   2   8  14      228.99      320.77     31.93 o
   3   8  14       28.98      133.01     28.00 o
   4   8  14        0.30       86.99     29.57 o
   5   8  14      210.79      165.43     41.78 o
   1   1  15    17269.97    16086.61    728.89 o
   2   1  15     2102.77     2212.64     91.73 o
   3   1  15    12070.88    11831.08    116.91 o
   4   1  15      666.09      677.56     21.13 o
   5   1  15     4426.67     4266.22     99.52 o
   6   1  15     2963.89     2998.06     90.40 o
   7   1  15     4983.09     4508.50    238.64 o
   8   1  15      539.56      513.94     56.73 o
   9   1  15     3010.91     2931.73    161.95 o
  10   1  15      214.84      261.39     91.86 o
  11   1  15       80.11       83.77     87.36 o
   0   2  15      816.50      946.84     37.15 o
   1   2  15     1172.21     1097.79     24.59 o
   2   2  15     1386.32     1396.23     87.50 o
   3   2  15      122.84      172.95     14.46 o
   4   2  15      292.63      401.50     19.53 o
   5   2  15      566.91      506.58     22.73 o
   6   2  15      108.07      179.52     21.05 o
   7   2  15     3316.76     3109.69     68.71 o
   8   2  15      982.68     1067.80     58.34 o
   9   2  15       70.34       40.66     39.79 o
  10   2  15       54.85      151.84     52.43 o
  11   2  15       19.12       -7.28     64.91 o
   1   3  15     2706.25     2681.28     39.08 o
   2   3  15       55.91       94.80     12.63 o
   3   3  15     6769.00     5958.40     54.38 o
   4   3  15      428.05      535.71     26.66 o
   5   3  15     5683.51     5345.35     83.72 o
   6   3  15       55.36       71.86     18.42 o
   7   3  15      314.95      605.32     90.44 o
   8   3  15       39.87       79.25     32.88 o
   9   3  15      352.68      664.66     87.57 o
  10   3  15      243.01      203.50     49.56 o
  11   3  15      884.48      806.42     99.04 o
   0   4  15     1371.32     1647.58     60.62 o
   1   4  15        2.85      243.29     16.95 o
   2   4  15      455.20      582.22     21.78 o
   3   4  15      808.03      864.44     26.56 o
   4   4  15      169.63      251.29     21.53 o
   5   4  15      108.06      117.04     19.11 o
   6   4  15       42.37       70.52     21.24 o
   7   4  15      526.43      531.37     42.54 o
   8   4  15       68.04      145.34     37.37 o
   9   4  15      463.25      340.34     43.52 o
  10   4  15      111.44       92.55     50.37 o
   1   5  15     1881.17     1599.91     31.95 o
   2   5  15      438.78      566.38     25.48 o
   3   5  15     1438.82     1376.27     39.18 o
   4   5  15       11.79       56.79     19.02 o
   5   5  15     1840.17     1928.42     39.69 o
   6   5  15       28.14       49.54     22.57 o
   7   5  15      383.64      381.42     34.81 o
   8   5  15      296.69      335.09     39.92 o
   9   5  15        2.16       30.23     39.30 o
   0   6  15      345.72      377.68     76.19 o
   1   6  15      486.02      651.47     27.52 o
   2   6  15      987.58      929.22     28.82 o
   3   6  15     2527.37     2165.85     44.60 o
   4   6  15     1128.90     1069.45     37.04 o
   5   6  15      436.32      450.36     35.22 o
   6   6  15       55.11      107.50     26.40 o
   7   6  15      119.20      125.02     32.05 o
   8   6  15        0.57       36.73     34.10 o
   1   7  15        1.97      115.65     19.90 o
   2   7  15        0.07       35.81     17.88 o
   3   7  15      768.99      856.26     40.59 o
   4   7  15        6.63       23.99     23.06 o
   5   7  15      329.76      423.24     37.56 o
   6   7  15      339.43      384.79     38.68 o
   7   7  15      139.42      181.17     35.24 o
   0   8  15       55.08       85.83     32.46 o
   1   8  15      127.68      146.43     23.81 o
   2   8  15      407.79      502.53     36.82 o
   3   8  15      135.94      253.45     32.18 o
   4   8  15      496.56      604.35     45.37 o
   5   8  15      258.58      257.59     45.16 o
   0   0  16       78.19       78.69     28.23 o
   1   0  16      708.74      754.02     24.22 o
   2   0  16    15865.42    14068.23   1650.70 o
   3   0  16     1298.56     1315.84     33.63 o
   4   0  16     6068.20     5630.17     85.85 o
   5   0  16     5607.27     5443.67    104.54 o
   6   0  16     3339.13     2865.71    270.36 o
   7   0  16     2263.49     1892.34    296.70 o
   8   0  16      100.48       88.34     93.58 o
   9   0  16      849.68      563.98    349.29 o
  10   0  16      943.58      856.50    164.50 o
  11   0  16      207.02      321.33    142.20 o
   1   1  16      344.04      421.02     21.33 o
   2   1  16       79.41       83.61     11.88 o
   3   1  16      179.69      312.49     16.38 o
   4   1  16     2619.68     2642.47     61.42 o
   5   1  16       34.20       49.06     13.84 o
   6   1  16     2452.86     2542.72    160.73 o
   7   1  16       57.95      199.72     29.97 o
   8   1  16       56.33       83.42     30.83 o
   9   1  16      436.87      451.55     88.51 o
  10   1  16      295.15      297.37     95.61 o
  11   1  16       19.88       52.93     88.01 o
   0   2  16    18313.57    18276.96    129.82 o
   1   2  16      428.44      505.47     20.16 o
   2   2  16    18128.36    17718.97    140.85 o
   3   2  16       28.62       70.81     12.70 o
   4   2  16     3404.40     3501.44     38.03 o
   5   2  16      426.98      486.11     30.37 o
   6   2  16     3779.91     3595.20    113.56 o
   7   2  16      245.23      303.80     47.03 o
   8   2  16     2056.51     2123.88     60.49 o
   9   2  16      364.58      305.08     46.64 o
  10   2  16      800.53      835.26     87.02 o
  11   2  16      411.04      446.24     78.63 o
   1   3  16    12676.66    12914.37     84.68 o
   2   3  16     2560.12     2182.47    175.64 o
   3   3  16     1911.93     2048.43     34.87 o
   4   3  16      747.21      812.13     24.53 o
   5   3  16      459.15      606.64     25.46 o
   6   3  16      950.30     1026.84     29.52 o
   7   3  16      739.07      794.32     33.66 o
   8   3  16      956.67      970.37     56.46 o
   9   3  16     1266.24     1380.22     58.58 o
  10   3  16      486.77      525.04     55.86 o
  11   3  16      134.91      143.22     57.57 o
   0   4  16     9205.70     8629.81    126.73 o
   1   4  16     1837.21     1710.98     31.54 o
   2   4  16     1070.07     1147.58     31.12 o
   3   4  16     1019.71      968.85     29.45 o
   4   4  16       20.65       64.16     18.41 o
   5   4  16      190.02      187.68     22.22 o
   6   4  16      574.35      717.01     33.20 o
   7   4  16       42.47       31.21     23.84 o
   8   4  16     1503.63     1754.72     55.47 o
   9   4  16      220.83      304.31     51.76 o
  10   4  16      161.52      199.81     51.91 o
   1   5  16       88.73      133.96     13.74 o
   2   5  16       67.73       59.50     15.99 o
   3   5  16     3321.31     3060.86     51.93 o
   4   5  16       34.83       66.14     19.29 o
   5   5  16     1663.03     1583.53     36.98 o
   6   5  16      758.17      860.71     34.26 o
   7   5  16       58.14       84.74     30.96 o
   8   5  16      150.66      191.90     36.73 o
   9   5  16       47.24       38.27     40.72 o
   0   6  16     1966.78     1781.04     48.91 o
   1   6  16       54.37       73.12     16.82 o
   2   6  16       71.26      101.36     18.15 o
   3   6  16       92.73      161.61     24.07 o
   4   6  16       61.66       91.54     22.88 o
   5   6  16      177.07      170.49     28.61 o
   6   6  16       35.95       48.80     25.06 o
   7   6  16      169.10      167.59     33.87 o
   8   6  16       42.27      115.90     40.54 o
   1   7  16     1668.82     1650.79     39.04 o
   2   7  16      264.28      363.68     27.10 o
   3   7  16     3502.68     3128.51     61.32 o
   4   7  16      172.72      262.64     31.13 o
   5   7  16     1843.39     1667.16     50.68 o
   6   7  16      700.31      692.03     41.94 o
   7   7  16      841.69      793.10     52.68 o
   0   8  16      157.70      175.35     36.64 o
   1   8  16       90.64      106.64     23.58 o
   2   8  16       10.35       99.36     25.30 o
   3   8  16      113.32       96.26     27.35 o
   4   8  16      108.00      220.72     35.21 o
   1   1  17     3429.86     3407.86     35.32 o
   2   1  17     3741.35     3943.52     34.70 o
   3   1  17      577.85      707.42     19.56 o
   4   1  17     1124.91     1083.46     23.37 o
   5   1  17      811.56      784.63     27.21 o
   6   1  17      127.04      497.22     40.97 o
   7   1  17      170.51      152.08     29.31 o
   8   1  17      760.58      575.58     57.68 o
   9   1  17       96.75      131.40     50.60 o
  10   1  17     2297.91     2516.95    136.90 o
  11   1  17      110.96       97.74     90.22 o
   0   2  17      230.34      407.36     38.84 o
   1   2  17      723.32      791.86     21.15 o
   2   2  17     5369.88     5624.04     44.50 o
   3   2  17     1203.96     1232.35     24.78 o
   4   2  17     8789.08     8611.85     74.92 o
   5   2  17       70.05       51.28     16.40 o
   6   2  17      460.92      589.14     31.39 o
   7   2  17      217.80      276.39     36.94 o
   8   2  17       34.24      406.08     40.33 o
   9   2  17       13.81       21.22     39.45 o
  10   2  17      330.55      304.82    108.38 o
  11   2  17       92.42       69.59     67.23 o
   1   3  17     1578.48     1741.89     29.96 o
   2   3  17      723.39      653.56     24.38 o
   3   3  17      489.44      559.43     23.84 o
   4   3  17      217.22      211.59     18.16 o
   5   3  17      398.18      474.01     25.62 o
   6   3  17     1298.24     1204.24     31.41 o
   7   3  17      239.82      277.67     28.75 o
   8   3  17       44.94       18.11     37.77 o
   9   3  17      202.40      298.63     49.20 o
  10   3  17        4.18      134.14     49.10 o
  11   3  17        1.66      -48.57     63.60 o
   0   4  17     2700.09     2621.58     53.89 o
   1   4  17        0.02      198.95     19.08 o
   2   4  17     4641.72     4000.47    276.84 o
   3   4  17       23.14       32.51     15.18 o
   4   4  17     1724.72     1764.01     39.91 o
   5   4  17      754.77      798.62     35.85 o
   6   4  17      854.96      909.35     32.02 o
   7   4  17      161.44      163.07     28.67 o
   8   4  17     1153.22     1486.45     73.65 o
   9   4  17        2.91      -36.20     41.30 o
  10   4  17      361.19      367.70     58.38 o
   1   5  17      277.14      360.08     23.12 o
   2   5  17       34.68       40.32     15.93 o
   3   5  17      229.70      344.22     26.62 o
   4   5  17       99.82      140.40     21.78 o
   5   5  17      252.56      329.94     25.94 o
   6   5  17       71.25      199.20     28.65 o
   7   5  17       94.78      130.47     28.51 o
   8   5  17       92.94       79.44     38.80 o
   9   5  17       12.95       21.34     44.79 o
   0   6  17     3376.73     3093.83     69.97 o
   1   6  17      125.28      173.76     19.64 o
   2   6  17     2610.67     2309.41     43.99 o
   3   6  17      127.24      102.59     22.21 o
   4   6  17      992.45      920.21     36.41 o
   5   6  17      174.03      161.87     28.59 o
   6   6  17     1107.03     1072.24     39.51 o
   7   6  17      359.63      353.72     41.25 o
   8   6  17     1473.70     1328.29     57.78 o
   1   7  17       83.97      148.01     21.24 o
   2   7  17      663.27      757.15     34.55 o
   3   7  17      295.77      465.18     34.79 o
   4   7  17        0.06       98.33     26.62 o
   5   7  17       30.62      188.60     31.25 o
   6   7  17      345.19      293.34     34.14 o
   0   8  17     1401.97     1347.66     58.73 o
   1   8  17       16.50       56.70     22.29 o
   2   8  17     1841.86     1828.63     50.21 o
   3   8  17       18.09        9.57     24.27 o
   4   8  17     2213.32     1996.02     71.78 o
   0   0  18     3420.48     3390.67     63.87 o
   1   0  18      817.75      865.81     26.87 o
   2   0  18       43.57       75.41     14.88 o
   3   0  18       44.41       60.91     20.05 o
   4   0  18    13955.05    13504.25    524.21 o
   5   0  18     4554.94     4139.32    269.97 o
   6   0  18       60.70       30.57     42.42 o
   7   0  18     8944.74     7415.67   1059.99 o
   8   0  18      437.78      457.26     79.27 o
   9   0  18     1757.16     1028.37    449.82 o
  10   0  18       36.28      187.17    129.04 o
   1   1  18     1658.29     1663.92     28.04 o
   2   1  18     9183.77     9570.60     75.58 o
   3   1  18      789.85      807.84     20.77 o
   4   1  18     1467.24     1468.81     29.39 o
   5   1  18        3.89       23.77     17.16 o
   6   1  18     1263.06     1296.22     36.33 o
   7   1  18      212.96      276.44     29.38 o
   8   1  18      129.79      113.22     33.92 o
   9   1  18      200.24      179.75     96.53 o
  10   1  18       47.74      261.37     96.28 o
  11   1  18      109.83       74.44     91.57 o
   0   2  18     4372.82     4382.93     81.43 o
   1   2  18        1.22        1.90     10.36 o
   2   2  18      119.70      199.00     15.51 o
   3   2  18      460.28      499.32     19.19 o
   4   2  18       13.60      152.86     16.90 o
   5   2  18      665.14      708.89     28.42 o
   6   2  18        0.22        7.75     21.29 o
   7   2  18     1058.07     1033.15     46.28 o
   8   2  18      387.68      361.27     40.69 o
   9   2  18      483.83      537.53     72.33 o
  10   2  18       15.45      -31.65     47.69 o
  11   2  18      324.63      290.43     75.10 o
   1   3  18     4305.79     4210.91     50.11 o
   2   3  18       14.83       32.73     14.26 o
   3   3  18     7371.63     7321.87     64.78 o
   4   3  18       75.90       90.42     16.01 o
   5   3  18     1989.52     2181.41     38.62 o
   6   3  18      418.35      412.98     33.31 o
   7   3  18     1605.00     1577.98     54.18 o
   8   3  18       64.45       58.32     33.74 o
   9   3  18     1947.28     1858.91     65.37 o
  10   3  18      316.13      340.58     54.57 o
   0   4  18     4096.69     3741.87     63.59 o
   1   4  18       45.18      224.72     19.85 o
   2   4  18     1456.49     1427.67     95.79 o
   3   4  18      929.08      848.70     31.58 o
   4   4  18      619.74      631.22     30.97 o
   5   4  18      710.91      666.72     30.19 o
   6   4  18        5.82       41.89     21.53 o
   7   4  18      141.05      157.70     28.71 o
   8   4  18      689.68      813.15     59.87 o
   9   4  18      716.32      715.82     70.17 o
  10   4  18       89.62       96.47     49.28 o
   1   5  18     3207.15     3074.09     48.67 o
   2   5  18     1470.08     1203.89     35.33 o
   3   5  18     3832.61     3647.22     61.13 o
   4   5  18       43.96      190.84     24.97 o
   5   5  18     1897.42     1975.61     43.53 o
   6   5  18      791.93      770.00     38.27 o
   7   5  18      348.30      406.76     35.35 o
   8   5  18       36.34        2.24     36.57 o
   9   5  18      694.70      917.31    138.96 o
   0   6  18      135.47      168.25     29.23 o
   1   6  18        9.09       14.01     15.15 o
   2   6  18      106.36      173.42     21.57 o
   3   6  18       76.58       71.53     21.88 o
   4   6  18        0.97       63.75     22.13 o
   5   6  18       72.80       86.43     26.01 o
   6   6  18        7.01       42.73     26.91 o
   7   6  18       61.23       92.22     34.32 o
   8   6  18        6.76       50.05     39.10 o
   1   7  18     3967.52     3676.43     58.58 o
   2   7  18       45.99       64.97     22.25 o
   3   7  18     3426.75     3174.05     62.96 o
   4   7  18        0.86       10.20     23.01 o
   5   7  18     2744.09     2589.51     61.34 o
   6   7  18      374.06      366.93     36.07 o
   0   8  18       38.07      124.12     34.01 o
   1   8  18       16.57       25.07     21.46 o
   2   8  18       10.66       63.48     26.18 o
   3   8  18      194.59      192.35     31.46 o
   4   8  18      237.84      322.51     47.08 o
   1   1  19     1793.33     1715.62     28.27 o
   2   1  19       21.20      120.31     13.41 o
   3   1  19     1331.57     1329.04     25.39 o
   4   1  19      480.54      528.05     22.23 o
   5   1  19      826.98      931.53     32.93 o
   6   1  19     2398.76     2456.36     46.28 o
   7   1  19      699.31      733.61     52.43 o
   8   1  19      928.52      831.10    101.17 o
   9   1  19      454.60      532.14     77.59 o
  10   1  19      614.91      537.38    108.67 o
  11   1  19       63.97      172.40    114.60 o
   0   2  19     8147.08     7840.26    114.92 o
   1   2  19      280.22      328.32     18.11 o
   2   2  19     5736.73     5458.98     46.36 o
   3   2  19      271.87      289.96     17.94 o
   4   2  19      176.02      274.03     19.51 o
   5   2  19      937.73     1040.68     31.21 o
   6   2  19      647.03      747.49     41.69 o
   7   2  19       97.57       97.33     32.43 o
   8   2  19      969.41      938.42     66.54 o
   9   2  19      114.36      152.54     45.03 o
  10   2  19      567.57      469.21     97.19 o
  11   2  19       74.49       69.91     69.41 o
   1   3  19        5.98       76.28     15.47 o
   2   3  19     1534.14     1398.74     32.80 o
   3   3  19     4239.20     3947.17     59.31 o
   4   3  19      276.04      254.32     20.13 o
   5   3  19     2119.22     1990.42     37.20 o
   6   3  19       43.35       58.78     22.61 o
   7   3  19      157.56      147.40     30.23 o
   8   3  19      187.84      168.01     38.07 o
   9   3  19       15.18      186.57     47.11 o
  10   3  19      331.09      279.15     53.31 o
   0   4  19       51.98       77.08     26.96 o
   1   4  19      149.78      180.92     19.29 o
   2   4  19     3410.76     3552.68     51.73 o
   3   4  19      183.62      356.88     26.00 o
   4   4  19     2704.07     2682.79     49.20 o
   5   4  19     1127.18     1028.28     32.53 o
   6   4  19      705.82      765.07     31.70 o
   7   4  19      128.52      112.01     29.71 o
   8   4  19      292.37      344.99     49.75 o
   9   4  19      538.02      337.22     55.84 o
  10   4  19      235.49      181.10     53.50 o
   1   5  19       14.30       54.33     16.89 o
   2   5  19       16.70       25.21     15.18 o
   3   5  19      764.32      799.01     34.50 o
   4   5  19       36.25       73.71     21.46 o
   5   5  19      449.65      539.61     32.85 o
   6   5  19       34.97       68.25     25.61 o
   7   5  19       30.71       45.97     30.01 o
   8   5  19       51.36       63.87     43.56 o
   9   5  19       18.66       49.77     47.16 o
   0   6  19     1400.38     1367.59     57.48 o
   1   6  19      185.47      182.04     24.87 o
   2   6  19     3354.79     3244.14     51.98 o
   3   6  19        1.36       -7.83     19.14 o
   4   6  19     3525.84     3184.28     63.78 o
   5   6  19      252.03      222.03     30.18 o
   6   6  19     1855.63     1810.68     54.77 o
   7   6  19        1.36      160.01     35.92 o
   8   6  19      952.97      809.80     58.70 o
   1   7  19       30.88       65.94     21.82 o
   2   7  19      158.71      160.38     27.88 o
   3   7  19      488.63      690.75     40.89 o
   4   7  19       22.54       67.69     26.15 o
   5   7  19       17.52      104.95     29.11 o
   6   7  19       37.85       35.52     29.29 o
   0   8  19     3277.09     2759.77     79.36 o
   1   8  19        4.64       19.64     23.11 o
   2   8  19     1197.04     1144.93     45.31 o
   3   8  19      256.65      266.68     39.23 o
   0   0  20     7807.27     7552.30     75.09 o
   1   0  20     1187.45     1278.34     31.65 o
   2   0  20    13776.79    13656.42    179.59 o
   3   0  20     7314.27     7306.48    123.59 o
   4   0  20    10389.55     9915.82    113.21 o
   5   0  20      709.32      705.66     49.66 o
   6   0  20      604.15      584.77    110.92 o
   7   0  20      548.05      520.39     60.49 o
   8   0  20     2945.36     2301.74    348.01 o
   9   0  20      504.81      351.46    209.47 o
  10   0  20      683.32      445.62    146.59 o
   1   1  20      717.98      829.29     22.53 o
   2   1  20        1.05      124.34     13.42 o
   3   1  20     3128.65     3247.40     36.82 o
   4   1  20       46.47      142.86     17.90 o
   5   1  20     1385.92     1522.30     33.29 o
   6   1  20      320.15      314.10     26.56 o
   7   1  20      594.25      656.58     49.55 o
   8   1  20      241.29      156.10     39.85 o
   9   1  20      552.37      460.34     74.74 o
  10   1  20       10.06      -24.54     58.98 o
  11   1  20       20.92      107.32     91.89 o
   0   2  20     3584.00     3511.05     92.82 o
   1   2  20        5.42       47.33     12.03 o
   2   2  20     4391.52     4266.47     55.09 o
   3   2  20      494.82      521.01     28.06 o
   4   2  20     5349.35     5145.61     54.53 o
   5   2  20       12.19      235.36     23.53 o
   6   2  20     1634.71     1603.72     41.59 o
   7   2  20      126.84       52.87     31.18 o
   8   2  20     1274.51     1383.36     77.25 o
   9   2  20       15.47      197.51     55.26 o
  10   2  20      528.49      567.88     91.17 o
  11   2  20      116.85      327.60     77.83 o
   1   3  20      262.74      568.02     25.82 o
   2   3  20       49.98      144.63     18.15 o
   3   3  20     1738.74     1679.34     53.15 o
   4   3  20       13.10       25.38     15.53 o
   5   3  20     1941.12     1937.11     45.06 o
   6   3  20       23.54       20.70     21.36 o
   7   3  20       44.30      124.09     29.22 o
   8   3  20      193.18      150.33     36.97 o
   9   3  20      101.61      310.69     60.50 o
  10   3  20      276.93      293.70     54.67 o
   0   4  20    10152.16     9835.52    125.32 o
   1   4  20      422.10      559.85     27.83 o
   2   4  20     4334.79     4061.24     55.74 o
   3   4  20     1202.11     1176.40     34.93 o
   4   4  20     1245.11     1250.54     36.64 o
   5   4  20      211.49      277.37     25.83 o
   6   4  20     2127.90     2119.43     44.49 o
   7   4  20      317.19      348.75     35.92 o
   8   4  20      480.58      522.17     81.64 o
   9   4  20       55.27       40.22     44.87 o
  10   4  20      165.44      176.64     53.30 o
   1   5  20     1848.51     1611.06     41.09 o
   2   5  20       39.26       79.98     19.44 o
   3   5  20      560.13      629.22     36.31 o
   4   5  20     1907.83     1844.30     45.33 o
   5   5  20       84.39      115.20     23.18 o
   6   5  20      983.39      922.55     38.56 o
   7   5  20      882.13      966.93     52.14 o
   8   5  20      202.77      142.83     46.74 o
   9   5  20      821.57      869.26    157.82 o
   0   6  20        1.45       21.66     25.45 o
   1   6  20       59.06      142.02     24.02 o
   2   6  20       25.19      110.26     21.73 o
   3   6  20       27.87       78.24     24.12 o
   4   6  20       11.33       64.78     23.53 o
   5   6  20        2.22       61.01     26.21 o
   6   6  20       45.90       79.12     28.57 o
   7   6  20      120.74      102.77     31.42 o
   1   7  20     1427.24     1428.32     45.62 o
   2   7  20        4.15       58.54     25.79 o
   3   7  20      156.75      258.90     31.69 o
   4   7  20      103.64      211.93     32.82 o
   5   7  20       65.39       87.10     32.60 o
   6   7  20       90.37       75.88     30.49 o
   0   8  20       88.25       87.58     37.68 o
   1   8  20      330.31      320.72     33.07 o
   2   8  20        6.08       23.96     26.75 o
   3   8  20      277.89      312.41     44.75 o
   1   1  21     7160.06     7082.59     65.48 o
   2   1  21      355.39      492.30     23.18 o
   3   1  21    19562.34    18797.38    153.20 o
   4   1  21       33.64       59.04     16.63 o
   5   1  21     6024.69     5908.36     93.21 o
   6   1  21      627.36      639.16     38.88 o
   7   1  21     1420.21     1544.93     62.14 o
   8   1  21        0.61       -5.60     36.06 o
   9   1  21     1774.98     1490.84    163.78 o
  10   1  21        0.62      -49.03     60.17 o
  11   1  21      623.79      535.31    111.40 o
   0   2  21      547.36      699.08     43.09 o
   1   2  21     1231.88     1142.59     33.31 o
   2   2  21      222.33      356.79     20.19 o
   3   2  21        3.51        2.83     11.79 o
   4   2  21      227.64      364.96     23.82 o
   5   2  21      615.77      600.67     30.34 o
   6   2  21      619.78      643.69     51.61 o
   7   2  21       78.02       56.14     31.50 o
   8   2  21      351.69      375.01     41.86 o
   9   2  21      568.52      648.91     79.20 o
  10   2  21       12.29       29.69     51.99 o
   1   3  21    15903.71    15363.43    127.63 o
   2   3  21      309.75      424.12     24.61 o
   3   3  21     2732.50     2558.29    184.65 o
   4   3  21      112.50      127.80     18.57 o
   5   3  21     1882.30     1982.58     41.02 o
   6   3  21        0.01       12.29     21.55 o
   7   3  21     3690.41     3550.03     87.72 o
   8   3  21      124.21      119.06     37.32 o
   9   3  21     1443.59     1481.36     63.67 o
  10   3  21       31.91        5.42     46.57 o
   0   4  21      170.02      323.85     42.36 o
   1   4  21        0.82        0.68     16.15 o
   2   4  21     1375.47     1438.60     36.93 o
   3   4  21      418.58      492.69     29.60 o
   4   4  21      148.35      214.31     23.47 o
   5   4  21     3109.58     3094.48     51.16 o
   6   4  21       18.71       60.49     25.23 o
   7   4  21      915.74      909.81     43.13 o
   8   4  21       15.02       92.04     36.47 o
   9   4  21      301.54      326.60     57.19 o
   1   5  21     3397.00     3252.05     55.81 o
   2   5  21      127.01      145.07     22.05 o
   3   5  21      379.73      481.05     33.58 o
   4   5  21        2.59       35.51     20.61 o
   5   5  21      368.53      408.37     30.91 o
   6   5  21       24.07       75.73     26.93 o
   7   5  21      747.64      664.35     56.65 o
   8   5  21        1.12      -11.81     41.82 o
   0   6  21        1.66        4.10     26.10 o
   1   6  21      297.18      436.54     32.51 o
   2   6  21        3.74       20.46     22.53 o
   3   6  21        7.36      290.11     32.18 o
   4   6  21       27.04       17.84     22.35 o
   5   6  21     1015.50      952.98     41.96 o
   6   6  21       46.01       49.31     28.00 o
   7   6  21      677.01      602.46     46.53 o
   1   7  21       21.17       71.28     24.11 o
   2   7  21      192.86      240.36     35.36 o
   3   7  21        0.11       28.67     26.95 o
   4   7  21        0.27       37.82     26.71 o
   5   7  21       14.36       20.12     29.45 o
   0   8  21      773.53      792.78     66.83 o
   1   8  21        2.72      110.72     29.12 o
   2   8  21       88.61      184.07     39.42 o
   0   0  22    10459.63    10279.30    171.58 o
   1   0  22     2194.17     2278.82     40.92 o
   2   0  22     3417.69     3100.39     46.22 o
   3   0  22      103.99      125.47     25.80 o
   4   0  22      475.69      528.06     44.69 o
   5   0  22        0.80      -27.19     27.19 o
   6   0  22       41.98       63.98     44.09 o
   7   0  22      110.27      174.92     49.77 o
   8   0  22     1388.30     1375.55    249.68 o
   9   0  22      547.45      448.20     88.15 o
  10   0  22      693.74      517.27    146.22 o
  11   0  22       89.08       10.60    120.27 o
   1   1  22     2657.36     3066.61     44.48 o
   2   1  22      513.93      549.83     33.49 o
   3   1  22        0.56      164.88     26.65 o
   4   1  22      111.57      185.08     19.25 o
   5   1  22        5.78       24.13     18.20 o
   6   1  22      543.82      800.99     83.92 o
   7   1  22       67.63       58.23     30.98 o
   8   1  22       33.53      129.62     40.70 o
   9   1  22        3.79      -38.96     41.17 o
  10   1  22        9.03      -57.07     57.07 o
   0   2  22     6089.29     5607.88    107.16 o
   1   2  22       80.89      153.60     15.33 o
   2   2  22     9321.69     8910.46    109.06 o
   3   2  22       18.87        5.74     14.69 o
   4   2  22     9242.01     8898.60     91.74 o
   5   2  22      328.64      354.96     33.10 o
   6   2  22     4128.15     4043.76     78.55 o
   7   2  22       11.19      -12.99     25.87 o
   8   2  22     2972.86     3209.23    243.97 o
   9   2  22       53.72       70.50     51.43 o
  10   2  22     1014.43      853.49    159.35 o
   1   3  22     1167.26     1321.87     37.43 o
   2   3  22     1390.03     1379.52     33.23 o
   3   3  22     1847.44     1875.10     42.69 o
   4   3  22      107.36      259.39     23.49 o
   5   3  22      247.42      326.82     35.07 o
   6   3  22     1266.89     1230.15     39.58 o
   7   3  22        1.66       59.45     33.20 o
   8   3  22      135.24       98.22     38.33 o
   9   3  22        3.66      -19.26     44.08 o
  10   3  22        3.14       62.38     59.46 o
   0   4  22     2620.33     2348.45     65.44 o
   1   4  22       77.51       71.72     19.54 o
   2   4  22      675.67      767.42     30.50 o
   3   4  22        0.85        6.76     15.59 o
   4   4  22     5625.67     5259.06     63.93 o
   5   4  22      123.47      214.30     26.57 o
   6   4  22     1131.31     1174.47     39.53 o
   7   4  22      118.36       76.50     30.57 o
   8   4  22       62.59       90.48     37.06 o
   9   4  22        1.10      -42.88     42.88 o
   1   5  22        2.84       22.38     18.44 o
   2   5  22     2471.84     2175.13     50.46 o
   3   5  22       27.28       15.74     19.19 o
   4   5  22      504.99      508.31     33.98 o
   5   5  22        6.92       -3.42     19.77 o
   6   5  22       44.42       70.23     29.62 o
   7   5  22      268.40      215.13     38.68 o
   8   5  22      474.53      373.67     53.53 o
   0   6  22     1290.45     1150.86     56.13 o
   1   6  22       27.66       12.66     19.70 o
   2   6  22       78.35      103.50     27.07 o
   3   6  22      139.36      133.60     29.57 o
   4   6  22       34.57      155.92     27.47 o
   5   6  22      195.23      181.33     30.83 o
   6   6  22      219.66      266.48     34.20 o
   7   6  22        1.92       24.51     33.14 o
   1   7  22      206.79      238.38     30.67 o
   2   7  22       47.38       49.84     27.57 o
   3   7  22      514.41      494.76     43.49 o
   4   7  22       92.70       79.57     29.47 o
   5   7  22      144.16      130.06     33.73 o
   0   8  22        0.75       10.14     41.60 o
   1   8  22        0.60      -17.78     28.29 o
   2   8  22      433.34      659.53     56.37 o
   1   1  23     4105.95     4147.13     50.93 o
   2   1  23      718.63      699.47     23.59 o
   3   1  23     4420.42     4193.81     55.80 o
   4   1  23       46.49       60.95     17.31 o
   5   1  23     1031.29     1089.58     31.34 o
   6   1  23     3572.20     3415.21     87.40 o
   7   1  23      573.99      602.47     46.01 o
   8   1  23     2051.23     1768.40    188.54 o
   9   1  23     1295.60     1146.17    101.85 o
  10   1  23       70.89        9.43     60.13 o
   0   2  23     5509.05     5131.08     89.92 o
   1   2  23       62.25       73.41     15.29 o
   2   2  23     2443.36     2628.01     41.31 o
   3   2  23      273.05      361.03     22.82 o
   4   2  23      261.45      462.89     26.69 o
   5   2  23       31.83       19.62     22.86 o
   6   2  23       62.23       98.38     25.50 o
   7   2  23      249.32      248.22     34.28 o
   8   2  23     1913.61     2024.24    107.25 o
   9   2  23       92.03       98.35     45.91 o
  10   2  23       28.50       71.47     57.12 o
   1   3  23     2226.63     2153.21     46.40 o
   2   3  23      780.43      805.15     27.45 o
   3   3  23     3505.00     3314.18     55.71 o
   4   3  23     1255.38     1205.41     32.94 o
   5   3  23     2634.08     2692.95     47.61 o
   6   3  23        3.15       83.78     25.79 o
   7   3  23      928.29      867.64     49.93 o
   8   3  23       46.30        9.78     34.48 o
   9   3  23      187.24      186.84     49.96 o
  10   3  23      511.29      450.74    129.54 o
   0   4  23      368.37      561.56     44.53 o
   1   4  23       32.08      121.89     22.73 o
   2   4  23      188.99      319.78     28.23 o
   3   4  23      182.69      200.23     24.24 o
   4   4  23     1282.91     1407.91     37.41 o
   5   4  23      352.07      372.78     31.13 o
   6   4  23      287.22      337.21     31.87 o
   7   4  23      199.42      185.89     34.80 o
   8   4  23      672.02      858.70    114.60 o
   9   4  23      168.87      125.74     50.63 o
   1   5  23      105.30      108.32     23.24 o
   2   5  23      140.69      191.47     26.14 o
   3   5  23       19.42       67.45     19.48 o
   4   5  23      191.86      220.72     27.64 o
   5   5  23      307.70      386.06     31.32 o
   6   5  23       12.78      111.52     30.67 o
   7   5  23      171.89      237.93     40.05 o
   8   5  23      153.96      172.27     49.14 o
   0   6  23     1873.26     1999.03     72.33 o
   1   6  23        6.14       -1.56     19.77 o
   2   6  23     2517.37     2279.18     61.45 o
   3   6  23      323.18      370.52     37.50 o
   4   6  23     3585.86     3325.56     64.70 o
   5   6  23      323.18      299.16     34.07 o
   6   6  23      618.59      710.64     48.09 o
   7   6  23       42.86       92.14     36.69 o
   1   7  23       58.40       64.50     25.07 o
   2   7  23      707.41      699.38     49.22 o
   3   7  23       70.17       64.59     30.29 o
   4   7  23       95.41      104.92     30.45 o
   5   7  23       36.63       48.99     31.45 o
   0   8  23      920.46     1026.86     87.97 o
   0   0  24      242.84      399.99     35.75 o
   1   0  24     2277.51     2359.81     43.08 o
   2   0  24     3828.82     3793.46     67.21 o
   3   0  24      384.61      305.86     85.57 o
   4   0  24     3054.41     2838.86     73.04 o
   5   0  24        3.53       10.98     30.03 o
   6   0  24      453.22      559.68     63.49 o
   7   0  24       12.65      -39.43     41.14 o
   8   0  24      246.81      244.57     75.54 o
   9   0  24     1719.15     1342.45    419.48 o
  10   0  24       84.53       28.83     75.01 o
   1   1  24      339.50      498.53     25.16 o
   2   1  24       10.65        1.30     13.90 o
   3   1  24     1237.38     1321.71     29.84 o
   4   1  24       97.54      139.69     19.88 o
   5   1  24      452.22      528.66     29.88 o
   6   1  24       27.47      259.63     38.88 o
   7   1  24       34.78      -11.40     30.09 o
   8   1  24        0.55      106.58     41.66 o
   9   1  24       74.19       86.68     50.37 o
  10   1  24      122.00       89.42     91.82 o
   0   2  24      957.30     1030.10     41.67 o
   1   2  24      162.42      347.57     23.74 o
   2   2  24     1252.31     1339.18     31.35 o
   3   2  24      353.30      437.62     24.66 o
   4   2  24      621.14      890.66     30.08 o
   5   2  24     2309.70     2284.78     57.06 o
   6   2  24      255.19      243.16     29.43 o
   7   2  24      738.31      673.07     39.38 o
   8   2  24      423.07      355.90     44.31 o
   9   2  24      598.45      549.62     81.14 o
  10   2  24      198.41      180.33    138.84 o
   1   3  24     2470.61     2453.50     49.80 o
   2   3  24      387.21      484.07     28.28 o
   3   3  24     5146.59     5160.28     67.48 o
   4   3  24        6.33       88.39     20.39 o
   5   3  24     1405.40     1468.89     38.50 o
   6   3  24        5.08      -20.79     22.32 o
   7   3  24      166.18      163.38     38.52 o
   8   3  24        2.06      -34.39     34.39 o
   9   3  24      156.31      161.66     48.70 o
   0   4  24     9526.19     8776.88    149.27 o
   1   4  24      268.85      358.41     29.82 o
   2   4  24     1283.28     1288.35     38.12 o
   3   4  24       40.46       29.38     19.18 o
   4   4  24      105.56      133.54     24.05 o
   5   4  24      215.82      285.38     29.44 o
   6   4  24       96.71       85.15     26.25 o
   7   4  24      111.77      127.93     32.96 o
   8   4  24      434.97      538.92     89.79 o
   9   4  24       20.10      -33.94     44.27 o
   1   5  24     1714.61     1789.73     48.19 o
   2   5  24      657.80      685.33     42.24 o
   3   5  24     1554.85     1547.08     48.31 o
   4   5  24      313.98      387.32     32.58 o
   5   5  24     1077.13     1071.58     41.25 o
   6   5  24     1114.93     1095.33     46.65 o
   7   5  24     1699.49     1690.09     64.62 o
   8   5  24      159.04      169.90     48.61 o
   0   6  24      217.68      298.59     42.80 o
   1   6  24        6.04       14.92     21.91 o
   2   6  24       82.31      111.12     28.82 o
   3   6  24       41.95       52.99     27.94 o
   4   6  24       26.71       71.92     27.23 o
   5   6  24        4.26        1.74     26.08 o
   6   6  24       32.72       51.20     31.83 o
   1   7  24     2474.99     2254.11     57.09 o
   2   7  24       14.20       64.21     29.06 o
   3   7  24     1173.15     1088.75     51.69 o
   4   7  24       29.32       37.95     28.18 o
   1   1  25        8.96       71.33     17.01 o
   2   1  25     1360.19     1421.75     30.92 o
   3   1  25     1613.81     1716.26     33.56 o
   4   1  25     1637.98     1625.41     35.34 o
   5   1  25      177.81      196.29     26.44 o
   6   1  25      103.21      100.37     32.08 o
   7   1  25       38.77      115.88     34.57 o
   8   1  25      308.61      247.19     47.32 o
   9   1  25       24.82      126.92     66.06 o
  10   1  25     1004.18      755.58    170.85 o
   0   2  25     2142.94     2205.19     56.71 o
   1   2  25     1709.25     1839.92     37.72 o
   2   2  25     2321.36     2429.98     39.37 o
   3   2  25      110.18      140.25     20.24 o
   4   2  25     6046.35     6101.12     71.85 o
   5   2  25     1218.46     1279.69     37.29 o
   6   2  25      270.86      346.21     30.30 o
   7   2  25       11.74       59.84     27.35 o
   8   2  25       17.94       52.15     36.76 o
   9   2  25      428.36      402.87     56.41 o
  10   2  25       21.15      -40.42     62.47 o
   1   3  25     1065.24     1114.69     33.49 o
   2   3  25      233.21      282.02     26.81 o
   3   3  25      860.09      942.50     32.79 o
   4   3  25        6.89      261.25     24.49 o
   5   3  25      117.60      151.38     24.34 o
   6   3  25      429.30      466.55     35.09 o
   7   3  25      580.88      589.79     51.60 o
   8   3  25      128.69       40.07     44.34 o
   9   3  25      101.27       71.60     47.55 o
   0   4  25      173.96      339.27     44.66 o
   1   4  25       18.10       40.72     20.29 o
   2   4  25      415.69      605.40     33.79 o
   3   4  25       25.19       26.69     20.61 o
   4   4  25     1516.87     1466.48     41.71 o
   5   4  25      263.69      267.52     29.67 o
   6   4  25      464.26      457.46     37.28 o
   7   4  25       29.16       67.76     31.57 o
   8   4  25     1188.65     1043.43     95.46 o
   9   4  25       31.49       12.92     46.24 o
   1   5  25     1092.90      914.32     38.61 o
   2   5  25        1.93        6.90     22.17 o
   3   5  25        6.10       32.39     22.59 o
   4   5  25        3.02       68.24     27.16 o
   5   5  25        7.23      123.69     27.29 o
   6   5  25      142.04      172.69     33.97 o
   7   5  25       19.18       40.98     33.86 o
   8   5  25      230.80      169.14     51.75 o
   0   6  25     4924.59     4673.89    104.56 o
   1   6  25      225.83      277.44     32.06 o
   2   6  25     4418.69     4145.42     82.00 o
   3   6  25      201.39      255.76     33.22 o
   4   6  25     1705.50     1697.06     53.81 o
   5   6  25       64.56       82.67     33.57 o
   6   6  25      624.61      739.59     50.22 o
   1   7  25        0.86       53.52     26.19 o
   2   7  25      283.73      275.30     38.71 o
   3   7  25      305.11      392.81     42.61 o
   4   7  25       28.76       84.84     33.39 o
   0   0  26     2215.58     2366.71     59.39 o
   1   0  26      422.61      500.49     41.75 o
   2   0  26     2376.62     2390.55     57.34 o
   3   0  26     1725.04     1787.50     52.24 o
   4   0  26     1035.85     1048.56     52.24 o
   5   0  26     3133.49     3123.95    121.15 o
   6   0  26       52.53       37.48     43.74 o
   7   0  26     2478.27     2358.97     92.53 o
   8   0  26     1133.76     1019.26    136.81 o
   9   0  26      287.82      198.72    125.57 o
  10   0  26      173.78       23.05     70.74 o
   1   1  26     1167.86     1253.51     31.56 o
   2   1  26        7.26       66.08     17.70 o
   3   1  26      285.74      402.01     24.01 o
   4   1  26        0.05       14.08     18.28 o
   5   1  26       20.94       11.32     24.02 o
   6   1  26      610.11      513.16     44.30 o
   7   1  26     1258.40     1255.53     68.08 o
   8   1  26      741.14      583.08    102.21 o
   9   1  26      817.11      641.14    130.22 o
  10   1  26       26.09      -10.51     62.48 o
   0   2  26     3422.08     3337.60     77.07 o
   1   2  26      106.62      241.43     23.35 o
   2   2  26     2307.74     2422.53     40.14 o
   3   2  26      417.20      508.53     27.38 o
   4   2  26     1930.53     1928.13     82.77 o
   5   2  26     1486.45     1440.06     46.02 o
   6   2  26      875.37      876.19     36.25 o
   7   2  26      597.86      669.49     55.78 o
   8   2  26      475.58      471.70     61.54 o
   9   2  26      682.13      530.39    102.51 o
   1   3  26     1911.94     1973.07     45.50 o
   2   3  26        5.99        5.24     18.29 o
   3   3  26     2139.61     2179.91     47.82 o
   4   3  26      175.71      241.16     27.03 o
   5   3  26      250.50      323.14     28.29 o
   6   3  26        1.95      -23.45     23.45 o
   7   3  26      531.49      642.06     50.76 o
   8   3  26       71.67       45.56     38.23 o
   9   3  26      436.56      431.69    108.09 o
   0   4  26      783.56      870.15     56.39 o
   1   4  26        0.29       51.90     21.48 o
   2   4  26      164.91      204.54     25.32 o
   3   4  26      330.22      391.95     33.96 o
   4   4  26      113.70      122.94     26.52 o
   5   4  26       10.38      -21.49     21.49 o
   6   4  26      432.28      384.44     34.92 o
   7   4  26       14.74       24.31     30.97 o
   8   4  26       50.49       29.84     38.60 o
   1   5  26     1612.20     1493.96     46.68 o
   2   5  26      103.72      104.97     26.75 o
   3   5  26     3193.43     2822.61     62.16 o
   4   5  26      709.66      624.86     45.17 o
   5   5  26     1811.52     1777.56     49.42 o
   6   5  26      294.96      199.81     35.24 o
   7   5  26      238.04      256.60     42.39 o
   0   6  26      256.82      331.78     45.14 o
   1   6  26       64.81       61.50     25.25 o
   2   6  26      559.02      544.33     43.85 o
   3   6  26        3.08      -12.64     23.37 o
   4   6  26      248.13      257.16     37.38 o
   5   6  26      107.39      122.12     34.98 o
   6   6  26       56.95      101.58     33.32 o
   1   7  26     1278.22     1209.33     52.86 o
   2   7  26       27.97       64.80     30.66 o
   3   7  26     1146.28     1158.15     58.41 o
   1   1  27     5618.38     5465.23     57.78 o
   2   1  27      398.59      493.07     26.86 o
   3   1  27     2500.43     2320.77     62.69 o
   4   1  27      543.46      538.50     28.36 o
   5   1  27      494.46      552.91     39.22 o
   6   1  27       93.49      121.70     34.00 o
   7   1  27     1002.96     1207.61     83.54 o
   8   1  27      191.05      183.30     46.70 o
   9   1  27     1143.84     1042.88    505.02 o
   0   2  27       53.49      203.10     41.95 o
   1   2  27      273.93      372.57     26.56 o
   2   2  27      520.67      713.52     42.88 o
   3   2  27      809.44      896.29     31.79 o
   4   2  27     3331.33     3017.94    137.60 o
   5   2  27      251.00      311.16     28.49 o
   6   2  27      161.37      165.73     27.81 o
   7   2  27      720.32      703.59     56.63 o
   8   2  27       50.55      131.71     41.51 o
   9   2  27       64.30       97.84     53.69 o
   1   3  27       58.91      140.78     23.34 o
   2   3  27      819.91      828.94     37.29 o
   3   3  27     2700.61     2731.35     52.82 o
   4   3  27        0.63        7.58     18.98 o
   5   3  27     3454.81     3200.66     54.38 o
   6   3  27       72.40       55.28     26.25 o
   7   3  27      546.57      510.23     54.64 o
   8   3  27       13.75      -21.01     35.46 o
   9   3  27        8.41      -38.23     38.23 o
   0   4  27     1414.51     1426.62     69.25 o
   1   4  27      310.53      315.82     30.91 o
   2   4  27      739.52      870.64     37.07 o
   3   4  27      310.34      301.55     32.06 o
   4   4  27      722.53      784.40     41.84 o
   5   4  27      390.11      380.66     33.67 o
   6   4  27      141.95      138.82     29.89 o
   7   4  27      124.39       99.53     38.19 o
   8   4  27      340.28      366.96     47.90 o
   1   5  27       78.58      115.52     25.87 o
   2   5  27        4.98       63.31     25.55 o
   3   5  27     1048.78     1073.47     47.02 o
   4   5  27      130.82      227.32     32.45 o
   5   5  27     1065.86     1057.83     45.95 o
   6   5  27      283.72      204.41     38.95 o
   7   5  27       80.86       56.06     36.26 o
   0   6  27     1643.54     1572.75     68.64 o
   1   6  27      339.65      502.38     39.87 o
   2   6  27      679.10      819.32     50.98 o
   3   6  27      216.29      214.28     33.32 o
   4   6  27      105.67       70.55     30.86 o
   5   6  27       15.18       12.62     31.39 o
   1   7  27       49.77       52.29     29.71 o
   2   7  27       86.26      116.77     37.25 o
   3   7  27      265.73      370.52     44.15 o
   0   0  28     1423.50     1339.68     77.42 o
   1   0  28       59.11       59.51     22.78 o
   2   0  28     5189.76     5074.75    101.92 o
   3   0  28      886.57      879.69     44.32 o
   4   0  28    10086.09     9391.38    236.85 o
   5   0  28      172.82      213.98     39.99 o
   6   0  28      415.65      502.16     62.84 o
   7   0  28     1412.06     1287.78     75.66 o
   8   0  28      339.08      331.07     64.72 o
   9   0  28       24.92       -6.55     79.69 o
   1   1  28      119.28      423.19     27.01 o
   2   1  28     2065.57     2128.66     39.64 o
   3   1  28        3.15       94.95     19.04 o
   4   1  28      148.89      150.06     20.97 o
   5   1  28      361.73      361.02     35.17 o
   6   1  28       32.15       52.58     31.27 o
   7   1  28        1.89       -1.21     30.78 o
   8   1  28      266.86      293.16     60.61 o
   9   1  28       39.52      114.71     52.40 o
   0   2  28     9746.08     9515.70    136.86 o
   1   2  28       38.93       87.92     21.45 o
   2   2  28     5713.30     5394.10    221.87 o
   3   2  28       20.52      117.82     21.71 o
   4   2  28     3343.19     3516.67     48.96 o
   5   2  28       76.16      140.08     25.64 o
   6   2  28     1953.34     1982.82     46.09 o
   7   2  28       26.66       55.82     31.92 o
   8   2  28     1963.68     1848.57    131.79 o
   9   2  28        7.32      -45.91     45.91 o
   1   3  28      544.39      716.04     51.26 o
   2   3  28       48.14       72.24     21.66 o
   3   3  28      163.33      232.52     27.22 o
   4   3  28        2.92       -8.99     21.45 o
   5   3  28      234.71      246.38     30.68 o
   6   3  28       11.52       65.96     27.41 o
   7   3  28       31.13       57.28     36.74 o
   8   3  28      254.38      161.92     44.30 o
   0   4  28     3194.48     2814.56     92.29 o
   1   4  28        4.98       13.29     21.49 o
   2   4  28     1073.41     1021.64     40.49 o
   3   4  28      297.60      301.78     32.86 o
   4   4  28      135.38      166.86     30.67 o
   5   4  28      673.75      616.58     41.98 o
   6   4  28     1019.79      913.27     41.52 o
   7   4  28        0.33      -11.36     34.64 o
   8   4  28      633.06      511.60     96.95 o
   1   5  28      185.20      249.79     31.72 o
   2   5  28       81.51      136.59     29.79 o
   3   5  28       21.09       -4.14     24.28 o
   4   5  28      479.69      525.75     40.39 o
   5   5  28      104.92      107.62     30.73 o
   6   5  28      905.49      780.15     56.22 o
   7   5  28       12.45       28.08     35.00 o
   0   6  28      255.68      317.82     53.01 o
   1   6  28      103.26      245.67     33.37 o
   2   6  28      345.40      444.26     42.74 o
   3   6  28      367.50      401.41     42.48 o
   4   6  28      145.82      176.67     36.10 o
   5   6  28        0.40        6.28     32.06 o
   1   7  28       51.08       71.94     35.23 o
   2   7  28        0.24       89.53     36.57 o
   1   1  29     4635.82     4776.16     60.04 o
   2   1  29     1857.28     1914.90     40.77 o
   3   1  29     5668.93     5164.12    228.96 o
   4   1  29       47.25       24.94     21.26 o
   5   1  29     2009.87     1956.62     53.30 o
   6   1  29      771.65      679.59     49.45 o
   7   1  29     2411.10     2434.34    107.92 o
   8   1  29        8.59      -13.52     40.44 o
   9   1  29     1331.97     1190.88    193.46 o
   0   2  29     1840.81     2045.54     70.46 o
   1   2  29       42.61       85.15     23.46 o
   2   2  29       43.35      188.14     21.11 o
   3   2  29      249.98      241.84     24.60 o
   4   2  29     1245.60     1320.12     38.87 o
   5   2  29      103.66      133.96     26.49 o
   6   2  29       10.40       20.24     24.16 o
   7   2  29      128.41       71.65     36.41 o
   8   2  29      453.42      400.95     53.81 o
   9   2  29        5.69      -43.86     46.52 o
   1   3  29     7440.13     6413.39    457.47 o
   2   3  29      204.78      214.71     26.43 o
   3   3  29     2813.35     2867.21     55.72 o
   4   3  29      349.08      446.72     33.52 o
   5   3  29     1501.97     1462.44     47.71 o
   6   3  29     1231.13     1126.06     42.74 o
   7   3  29      628.76      642.49     66.85 o
   8   3  29       86.74       98.41     41.91 o
   0   4  29      120.88      133.48     39.38 o
   1   4  29        0.75      -18.50     19.03 o
   2   4  29       11.50       46.95     23.31 o
   3   4  29       51.81       88.02     26.62 o
   4   4  29       13.25       34.61     25.97 o
   5   4  29     1330.64     1176.76     45.88 o
   6   4  29      201.49      210.22     33.41 o
   7   4  29      444.86      493.25     53.28 o
   1   5  29      339.62      395.31     36.38 o
   2   5  29      402.27      426.63     40.91 o
   3   5  29      250.77      327.96     38.66 o
   4   5  29      108.28      103.83     30.12 o
   5   5  29      475.92      502.25     41.77 o
   6   5  29        0.29       41.69     36.94 o
   0   6  29     1788.06     1618.51     82.14 o
   1   6  29        0.59       18.37     25.02 o
   2   6  29      324.52      499.78     44.91 o
   3   6  29       97.52      100.57     32.26 o
   4   6  29       22.73       40.84     30.80 o
   5   6  29       91.79       40.66     30.83 o
   1   7  29       13.44       -4.30     35.64 o
   0   0  30     7718.95     7210.50    162.07 o
   1   0  30      142.41      209.26     36.30 o
   2   0  30     2433.35     2333.42     69.93 o
   3   0  30      952.08      934.11     50.16 o
   4   0  30     2236.18     1962.31    381.01 o
   5   0  30      386.45      355.38     52.62 o
   6   0  30     1058.73     1150.20     72.79 o
   7   0  30      307.68      281.98     60.85 o
   8   0  30     1887.35     1886.30    111.15 o
   9   0  30        4.33      -34.54     66.34 o
   1   1  30       25.46      137.97     21.09 o
   2   1  30      150.71      292.21     24.99 o
   3   1  30      112.76      171.14     25.18 o
   4   1  30      200.52      242.89     30.75 o
   5   1  30       35.50       79.75     27.78 o
   6   1  30      224.50      262.47     47.47 o
   7   1  30        0.51       60.50     36.03 o
   8   1  30       10.15       39.24     43.18 o
   9   1  30        0.34       76.16     58.36 o
   0   2  30       77.25       92.43     33.29 o
   1   2  30        0.12       11.39     19.57 o
   2   2  30      217.75      376.41     27.30 o
   3   2  30        2.19       60.28     21.54 o
   4   2  30     1199.28     1167.43     36.67 o
   5   2  30       23.41        3.08     24.31 o
   6   2  30      265.25      260.89     36.67 o
   7   2  30      268.17      304.50     48.45 o
   8   2  30      196.75      281.41     54.91 o
   1   3  30     1815.62     1880.97     47.80 o
   2   3  30      223.99      232.97     26.90 o
   3   3  30      265.49      329.29     29.25 o
   4   3  30      186.51      163.37     26.24 o
   5   3  30      147.93      200.61     30.86 o
   6   3  30      194.53      147.41     29.43 o
   7   3  30      473.93      549.51     45.91 o
   8   3  30       63.52       43.38     39.61 o
   0   4  30      171.27      193.69     45.40 o
   1   4  30      298.43      298.75     30.92 o
   2   4  30     1709.65     1588.30     50.46 o
   3   4  30      199.93      262.69     30.86 o
   4   4  30     2543.23     2463.95     60.17 o
   5   4  30        0.36        8.56     27.15 o
   6   4  30      665.08      718.31     58.56 o
   7   4  30       31.38       16.37     36.33 o
   1   5  30      118.18      238.50     35.43 o
   2   5  30       85.86      127.47     31.46 o
   3   5  30     1286.01     1339.73     54.22 o
   4   5  30       96.64       94.53     30.41 o
   5   5  30      857.41      836.01     48.29 o
   6   5  30        1.82      -34.04     34.04 o
   0   6  30      552.40      503.16     63.55 o
   1   6  30       52.93       53.86     28.35 o
   2   6  30      243.65      275.36     38.56 o
   3   6  30        7.65       69.16     30.92 o
   4   6  30      134.65      171.94     37.20 o
   1   1  31        2.28       21.14     17.27 o
   2   1  31       61.88       50.24     18.83 o
   3   1  31     1028.36      963.57     39.43 o
   4   1  31       57.12      146.22     29.02 o
   5   1  31     1044.00     1059.96     43.78 o
   6   1  31     1038.89      990.26     52.17 o
   7   1  31       13.72       27.13     34.17 o
   8   1  31     1176.24     1109.70    151.91 o
   0   2  31       97.48      107.17     33.79 o
   1   2  31      447.32      593.81     36.87 o
   2   2  31      862.73      948.18     35.06 o
   3   2  31      775.87      806.93     35.18 o
   4   2  31      434.54      501.14     32.32 o
   5   2  31        2.50       37.20     26.99 o
   6   2  31       98.85       60.43     34.62 o
   7   2  31     1202.24     1130.79     56.82 o
   8   2  31      452.15      363.76     74.03 o
   1   3  31     2268.11     2123.74     53.21 o
   2   3  31       11.45       37.51     22.17 o
   3   3  31      325.23      434.15     32.27 o
   4   3  31      788.69      890.28     38.03 o
   5   3  31        2.66       21.80     25.89 o
   6   3  31      499.75      461.76     38.44 o
   7   3  31      375.00      427.12     64.18 o
   8   3  31      311.35      383.79     55.45 o
   0   4  31     2138.25     2253.29     77.84 o
   1   4  31       27.89       16.49     21.43 o
   2   4  31     1605.98     1624.88     51.92 o
   3   4  31       19.43       22.89     24.00 o
   4   4  31     1073.55     1111.93     45.91 o
   5   4  31      496.94      537.82     46.47 o
   6   4  31      810.89      819.10     48.89 o
   7   4  31       40.95       15.59     41.24 o
   1   5  31       10.16       98.63     27.70 o
   2   5  31       73.92       73.86     28.11 o
   3   5  31       69.11       52.96     29.56 o
   4   5  31       52.62       54.10     29.04 o
   5   5  31       92.76      125.53     33.32 o
   0   6  31     2891.42     2676.38    104.18 o
   1   6  31      225.29      266.50     41.87 o
   2   6  31     1432.43     1412.32     57.62 o
   3   6  31      354.69      386.92     49.27 o
   0   0  32      377.95      438.57     63.06 o
   1   0  32     1640.68     1504.73     73.31 o
   2   0  32       61.54       42.17     29.32 o
   3   0  32     1963.28     1880.08     66.40 o
   4   0  32      278.20      263.74     49.26 o
   5   0  32      115.28      115.06     47.11 o
   6   0  32       32.24        0.88     44.59 o
   7   0  32      334.27      372.60     64.51 o
   8   0  32       73.81       23.27     68.64 o
   1   1  32      230.70      302.10     25.89 o
   2   1  32       44.99       92.38     22.99 o
   3   1  32     1041.53     1158.80     42.78 o
   4   1  32       21.27       82.76     27.47 o
   5   1  32      638.34      673.07     47.91 o
   6   1  32        0.18       66.97     34.48 o
   7   1  32       68.38        9.16     34.68 o
   8   1  32      149.36      161.39     46.59 o
   0   2  32        0.05       82.92     32.99 o
   1   2  32        0.07       14.78     19.43 o
   2   2  32       59.64      151.61     24.43 o
   3   2  32       14.22       31.98     20.66 o
   4   2  32       18.05       14.39     20.91 o
   5   2  32       62.34       90.71     33.07 o
   6   2  32       51.59       -1.43     36.48 o
   7   2  32       30.97       55.58     35.63 o
   8   2  32       69.83       50.37     45.35 o
   1   3  32      302.94      500.17     48.19 o
   2   3  32      177.24      211.74     28.94 o
   3   3  32     2308.83     2264.10     50.24 o
   4   3  32       39.40       35.98     23.32 o
   5   3  32     1265.30     1287.39     46.48 o
   6   3  32        3.85       98.48     30.72 o
   7   3  32      184.41      168.16     46.96 o
   0   4  32      906.00      869.10     60.98 o
   1   4  32      397.61      364.51     34.43 o
   2   4  32      483.76      504.17     40.42 o
   3   4  32       21.51       22.05     26.24 o
   4   4  32        4.61       16.00     26.76 o
   5   4  32     1068.29     1098.38     53.22 o
   6   4  32       40.27       11.99     30.58 o
   1   5  32     4885.19     4598.16     78.49 o
   2   5  32       22.66       15.00     25.32 o
   3   5  32      412.23      604.39     49.25 o
   4   5  32       72.39      103.09     31.72 o
   5   5  32      309.93      315.07     39.28 o
   0   6  32       69.25       65.72     42.42 o
   1   6  32      158.61      209.72     40.70 o
   2   6  32       44.33       85.33     35.22 o
   3   6  32       83.04       95.51     38.22 o
   1   1  33     1823.64     1842.32     41.76 o
   2   1  33       27.12       20.96     20.85 o
   3   1  33     1621.51     1748.57     50.68 o
   4   1  33      657.89      600.20     43.93 o
   5   1  33      908.75      939.92     52.17 o
   6   1  33      427.87      476.57     57.42 o
   7   1  33      250.87      316.97     63.95 o
   8   1  33      138.60       94.17     44.47 o
   0   2  33     2826.08     2823.82     83.82 o
   1   2  33      399.37      546.95     33.87 o
   2   2  33      303.62      432.83     30.79 o
   3   2  33      732.68      787.57     39.42 o
   4   2  33        2.50        2.84     24.66 o
   5   2  33       52.09       10.18     29.75 o
   6   2  33      181.43      102.73     40.96 o
   7   2  33      107.62       59.26     36.05 o
   1   3  33      542.12      672.37     41.67 o
   2   3  33      171.43      211.55     29.36 o
   3   3  33       66.60       64.43     24.14 o
   4   3  33        2.49       -7.24     22.82 o
   5   3  33        5.66       -7.66     25.73 o
   6   3  33       20.94      -27.26     27.26 o
   7   3  33      282.64      208.78     48.59 o
   0   4  33     1204.91     1185.57     63.39 o
   1   4  33        9.55       -0.08     22.47 o
   2   4  33      980.23     1056.14     44.96 o
   3   4  33        8.02       46.16     25.79 o
   4   4  33      962.79     1013.51     49.01 o
   5   4  33       10.69      110.90     33.43 o
   6   4  33      522.00      485.23     41.61 o
   1   5  33     1653.41     1590.26     69.57 o
   2   5  33      491.23      523.06     43.35 o
   3   5  33      561.37      651.33     51.46 o
   4   5  33        1.16       35.00     29.86 o
   0   6  33       36.18       92.00     59.72 o
   1   6  33       29.83       62.50     39.26 o
   0   0  34     3187.20     3040.61    117.34 o
   1   0  34       27.66       27.41     29.82 o
   2   0  34     3296.02     3386.58     95.50 o
   3   0  34       14.43      -14.04     33.72 o
   4   0  34      558.22      661.94     65.34 o
   5   0  34      497.70      368.58    121.00 o
   6   0  34     2640.99     2657.46    133.60 o
   7   0  34      410.49      491.93     70.05 o
   8   0  34     3486.05     3201.20    204.35 o
   1   1  34      104.19      229.90     27.94 o
   2   1  34       99.66       82.32     23.64 o
   3   1  34      146.23      224.38     30.69 o
   4   1  34       42.45       76.99     29.47 o
   5   1  34       25.95       67.05     31.98 o
   6   1  34      491.30      388.76     48.89 o
   7   1  34       35.32       38.65     35.66 o
   0   2  34     3038.41     3026.75     94.95 o
   1   2  34       84.58      339.86     29.66 o
   2   2  34     2147.73     2217.35     48.61 o
   3   2  34        9.67       15.14     22.75 o
   4   2  34      703.28      862.77     69.53 o
   5   2  34      571.57      455.58     45.22 o
   6   2  34      449.55      494.92     54.34 o
   7   2  34      335.44      187.08     46.67 o
   1   3  34     1576.25     1644.46     51.02 o
   2   3  34        0.18       47.95     24.35 o
   3   3  34      312.06      377.87     34.67 o
   4   3  34        0.67      -14.53     23.26 o
   5   3  34       30.82       -9.89     26.90 o
   6   3  34      723.51      667.74     45.08 o
   0   4  34      764.48      794.81     96.72 o
   1   4  34       63.52       81.97     27.04 o
   2   4  34      447.95      500.04     42.77 o
   3   4  34      146.63      181.18     31.53 o
   4   4  34     1401.63     1345.22     47.98 o
   5   4  34        0.25      -17.34     29.17 o
   1   5  34      159.20      171.33     36.13 o
   2   5  34      155.59      220.16     35.67 o
   3   5  34      748.03      782.64     48.52 o
   4   5  34       46.14       44.25     30.97 o
   1   1  35     1505.76     1680.07     41.93 o
   2   1  35       24.15       58.78     23.37 o
   3   1  35     2652.05     2615.00     61.85 o
   4   1  35       18.23        5.67     26.99 o
   5   1  35     2358.46     2229.99     72.91 o
   6   1  35       33.50      125.65     41.20 o
   7   1  35      664.94      578.18     86.11 o
   0   2  35      259.92      525.98     51.84 o
   1   2  35      256.08      216.85     27.55 o
   2   2  35       97.43      237.04     28.83 o
   3   2  35      588.97      650.82     40.78 o
   4   2  35      964.20      978.35     58.16 o
   5   2  35        6.18       25.56     31.82 o
   6   2  35        3.61      -24.40     36.23 o
   7   2  35       94.38      135.59     45.57 o
   1   3  35      909.37     1059.75     48.99 o
   2   3  35      288.86      347.90     34.47 o
   3   3  35      233.17      378.50     35.19 o
   4   3  35       71.15       26.47     26.09 o
   5   3  35      514.06      552.62     47.27 o
   6   3  35       61.60       69.86     41.63 o
   0   4  35      443.65      564.93     59.26 o
   1   4  35       12.91       51.64     26.79 o
   2   4  35       48.84       46.71     28.85 o
   3   4  35       17.64       12.87     27.74 o
   4   4  35       29.25       61.37     28.59 o
   5   4  35       41.37       26.96     33.97 o
   1   5  35      201.42      283.00     38.54 o
   2   5  35        9.22       -6.58     29.13 o
   3   5  35      376.45      456.06     47.28 o
   0   0  36     1056.21     1241.62     83.36 o
   1   0  36      968.47      884.90     54.78 o
   2   0  36     2336.58     2542.04     79.76 o
   3   0  36     1027.53      941.85     70.95 o
   4   0  36     4315.76     4235.14    120.82 o
   5   0  36       47.46       18.86     55.01 o
   6   0  36     2694.85     2474.03    217.14 o
   7   0  36      299.95      138.16     69.13 o
   1   1  36     1449.89     1395.93     44.91 o
   2   1  36      893.16      964.40     42.65 o
   3   1  36        0.17       69.60     25.96 o
   4   1  36      218.54      233.19     36.46 o
   5   1  36        1.60        5.94     32.62 o
   6   1  36      169.35      139.67     45.86 o
   7   1  36      143.24      140.25     43.43 o
   0   2  36     4682.11     4537.05    134.89 o
   1   2  36       45.78       57.64     22.43 o
   2   2  36     2552.88     2650.53     56.88 o
   3   2  36       64.39      146.22     30.28 o
   4   2  36      705.51      860.77     60.22 o
   5   2  36        1.60      -31.35     31.35 o
   6   2  36      796.39      730.48     61.59 o
   1   3  36      149.37      211.35     31.49 o
   2   3  36      133.25      186.79     30.36 o
   3   3  36      410.59      466.71     37.88 o
   4   3  36      313.66      322.20     40.41 o
   5   3  36      231.05      207.42     36.70 o
   6   3  36       45.76       76.06     46.68 o
   0   4  36     1170.10     1129.78     68.70 o
   1   4  36      202.40      247.18     35.23 o
   2   4  36      631.12      726.67     43.61 o
   3   4  36        6.97        7.26     27.44 o
   4   4  36      109.46       96.59     31.33 o
   1   5  36      411.13      429.37     47.85 o
   2   5  36      153.60      131.44     46.93 o
   1   1  37     3049.68     3162.53     63.53 o
   2   1  37      338.29      401.33     34.77 o
   3   1  37     1083.68     1108.75     46.35 o
   4   1  37       11.20      -13.07     27.64 o
   5   1  37      556.45      530.77     58.81 o
   6   1  37        4.33        0.75     40.46 o
   0   2  37      398.31      549.45     50.81 o
   1   2  37      137.94      190.55     27.02 o
   2   2  37        5.63       49.87     23.76 o
   3   2  37      114.25       76.52     28.61 o
   4   2  37       47.42       27.54     32.50 o
   5   2  37      190.60      143.93     39.58 o
   6   2  37      169.16      201.09     51.05 o
   1   3  37      659.17      774.88     40.87 o
   2   3  37       12.65       -3.95     23.61 o
   3   3  37      920.73      937.48     45.52 o
   4   3  37      206.34      202.02     38.03 o
   5   3  37      976.61      959.80     66.21 o
   0   4  37     1566.79     1472.18     75.47 o
   1   4  37        0.60        8.40     27.99 o
   2   4  37      747.17      960.82     48.43 o
   3   4  37      108.02      122.67     33.01 o
   4   4  37       89.68       97.83     35.73 o
   0   0  38       14.86       15.91     44.72 o
   1   0  38      109.93      124.07     37.46 o
   2   0  38      272.82      276.87     44.49 o
   3   0  38       57.89       41.46     40.08 o
   4   0  38      713.58      718.62     71.50 o
   5   0  38      618.05      580.90     85.94 o
   6   0  38      160.10       99.61     65.46 o
   1   1  38      916.59     1073.22     41.83 o
   2   1  38        0.15       58.32     24.97 o
   3   1  38       31.10       19.15     28.04 o
   4   1  38       35.47        6.60     32.23 o
   5   1  38       20.19        5.19     38.22 o
   6   1  38        9.63        6.13     40.97 o
   0   2  38       13.58       49.49     28.64 o
   1   2  38       13.32        6.05     20.91 o
   2   2  38       83.86      178.12     32.18 o
   3   2  38       43.00       42.29     27.80 o
   4   2  38      297.16      293.94     44.69 o
   5   2  38        7.65       -9.48     33.63 o
   1   3  38      720.46      949.78     44.04 o
   2   3  38       45.23       69.33     27.15 o
   3   3  38        3.17      -10.38     25.21 o
   4   3  38       16.69       59.70     32.80 o
   0   4  38       36.71       58.86     39.28 o
   1   4  38      284.56      331.60     41.44 o
   2   4  38        3.65       32.39     27.81 o
   3   4  38      357.67      389.50     54.61 o
   1   1  39        2.98       61.08     24.62 o
   2   1  39      141.23      115.75     29.34 o
   3   1  39        1.85       71.63     30.70 o
   4   1  39       20.27       15.91     33.25 o
   5   1  39        4.45       -2.42     38.97 o
   0   2  39       64.39      121.50     33.87 o
   1   2  39        0.08      -20.66     22.57 o
   2   2  39      398.53      492.03     41.64 o
   3   2  39      134.28      139.82     32.01 o
   4   2  39      288.77      272.17     45.10 o
   5   2  39        3.31      -11.35     37.79 o
   1   3  39        0.03        4.12     23.70 o
   2   3  39        8.27        7.50     25.31 o
   3   3  39        1.19        8.74     27.95 o
   4   3  39      490.02      412.47     58.07 o
   0   4  39     1900.91     1844.43     97.81 o
   1   4  39       31.57       85.06     41.11 o
   0   0  40       41.30       13.48     45.38 o
   1   0  40       42.69       21.46     34.08 o
   2   0  40      187.16      229.04     50.60 o
   3   0  40       53.29       47.65     43.53 o
   4   0  40     1237.63     1255.41     77.27 o
   5   0  40        6.29       -1.87     53.72 o
   1   1  40       82.17      195.24     29.98 o
   2   1  40      461.29      550.46     42.51 o
   3   1  40      318.32      292.72     39.84 o
   4   1  40       53.66       27.84     33.87 o
   0   2  40       13.03       20.33     34.80 o
   1   2  40        4.88      -16.72     21.35 o
   2   2  40       20.00       28.98     27.11 o
   3   2  40       39.41       24.18     28.52 o
   4   2  40       62.69      105.49     42.42 o
   1   3  40      370.65      489.17     39.89 o
   2   3  40      432.18      444.46     39.56 o
   3   3  40       62.10       85.43     42.95 o
   1   1  41     2539.45     2542.92     61.23 o
   2   1  41       84.44       81.64     29.47 o
   3   1  41      504.43      572.60     49.14 o
   4   1  41        0.25      -11.05     42.91 o
   0   2  41      764.27      847.51     67.01 o
   1   2  41        0.07      -14.41     24.43 o
   2   2  41       70.34       87.13     30.20 o
   3   2  41      120.12       67.72     41.80 o
   1   3  41      463.46      600.08     50.32 o
   0   0  42     1618.43     1849.35    109.08 o
   1   0  42       55.14       54.13     37.79 o
   2   0  42     1484.63     1568.37     85.38 o
   3   0  42      404.78      491.80     80.79 o
   1   1  42        7.33       98.31     28.10 o
   2   1  42       14.89        0.47     26.14 o
   3   1  42      109.41      132.05     44.05 o
   0   2  42     2509.65     2550.75     90.29 o
   1   2  42       38.33       52.78     30.08 o
   2   2  42     1500.54     1436.39     64.74 o
   1   1  43      506.22      657.18     51.42 o
 
